# Supplementary material for: The mPFC molecular clock mediates the effects of sleep deprivation on depression-like behavior and regulates sleep consolidation and homeostasis
Source: Mol Psychiatry. 2025 Sep 29;31(3):1530–45. doi: 10.1038/s41380-025-03276-7 (PMC12916475; doi:10.1038/s41380-025-03276-7)
Supplement: Supplementary file 2 — Supplementary Table S1 [file 41380_2025_3276_MOESM2_ESM.xlsx]

## Sheet: Feuil1
Supplementary Table 1. Reporting statistical results
Figure 1
KET = Ketamine		ZT = Zeitgeber Time		CDM = Chronic Despair Model				SD = Sleep Deprivation		RS = Recovery Sleep
Subject	Figure	Group		Mean	± SEM	n	Statistics	t or F value	P value	Multiple comparison	Replication/cohorts
Wake time (left pannel)	1b	Naive ZT00		21.2	2.85413	8	Repeated measures two-way ANOVA + Bonferroni Post Hoc test	Time: F (7.730, 100.5) = 26.71	P<0.0001	P=0,3877	Yes two cohorts combined; males
		Naive ZT01		26.1	3.42772					P=0,2717
		Naive ZT02		22.0125	3.19612					P>0,9999
		Naive ZT03		19.0875	1.93136					P>0,9999
		Naive ZT04		27.3625	2.34946					P>0,9999
		Naive ZT05		24.1125	2.4401					P>0,9999
		Naive ZT06		21.225	2.20063					P>0,9999
		Naive ZT07		21.4375	2.22534					P>0,9999
		Naive ZT08		23.3875	2.29444					P>0,9999
		Naive ZT09		25.275	3.16176					P>0,9999
		Naive ZT10		26.7875	1.69447					P>0,9999
		Naive ZT11		33.025	2.16091					P>0,9999
		Naive ZT12		47.2875	4.02641					P>0,9999
		Naive ZT13		58.125	0.959306					P>0,9999
		Naive ZT14		52.4	3.12044					P>0,9999
		Naive ZT15		52.0375	3.46255					P>0,9999
		Naive ZT16		47.8625	4.18646			CDM: F (1, 13) = 14.39	P=0.0022	P>0,9999
		Naive ZT17		38.9125	3.29656					P>0,9999
		Naive ZT18		36.6375	5.59802					P>0,9999
		Naive ZT19		31.7375	6.35154					P>0,9999
		Naive ZT20		38.175	5.05056					P>0,9999
		Naive ZT21		42.3375	3.06553					P>0,9999
		Naive ZT22		44.2125	4.32123					P>0,9999
		Naive ZT23		47.8625	5.95681					P>0,9999
		CDM ZT00		11.6429	1.85727	7				Naive vs CDM
		CDM ZT01		14.4857	1.02154
		CDM ZT02		21.3143	2.52704
		CDM ZT03		19	2.40337
		CDM ZT04		19.8	2.70819
		CDM ZT05		17.5143	2.43862
		CDM ZT06		18.9	1.45455
		CDM ZT07		17.4286	1.66929			Interaction: F (23, 299) = 0.7269	P=0.8174
		CDM ZT08		21.5714	2.76248
		CDM ZT09		20.1857	1.85427
		CDM ZT10		26.5714	1.23495
		CDM ZT11		28.4857	1.65449
		CDM ZT12		52.1286	2.15735
		CDM ZT13		58.7571	1.02047
		CDM ZT14		52.6	2.65321
		CDM ZT15		45.8429	4.33452
		CDM ZT16		39.0857	4.90531
		CDM ZT17		34.3286	5.15279
		CDM ZT18		32.4429	4.35589
		CDM ZT19		29.7	4.44918
		CDM ZT20		28.8429	3.8962
		CDM ZT21		43.1429	4.16773
		CDM ZT22		45.8286	3.38243
		CDM ZT23		40.5429	6.09179
Wake time (middle)	1b	Naive total		13.81	0.2489	8	Two-tailed t-test	t=3.807	P=0,0022		Yes two cohorts combined; males
		CDM total		12.33	0.3023	7
Wake time (right)	1b	Naive ZT00-12		4.851	0.1253	8	Repeated measures two-way ANOVA + Bonferroni Post Hoc test	Time: F(1,13)=885.3 CDM: F(1,13)=22.59 Int.: F(1,13)=0.4851	P<0.0001 P=0.0004 P=0.4984	P=0.0007	Yes two cohorts combined; males
		CDM ZT00-12		3.949	0.1282	7				P<0.0001
		Naive ZT12-24		8.96	0.1863	8				P=0.0072
		CDM ZT12-24		8.254	0.1694	7				P<0.0001
SWS time (left pannel)	1c	Naive ZT00		34.1375	3.18332	8	Repeated measures two-way ANOVA + Bonferroni Post Hoc test	Time: F (1, 13) = 23.30	P<0.0001	P=0,6816	Yes two cohorts combined; males
		Naive ZT01		31.725	2.10507					P=0,15
		Naive ZT02		33.5	2.61049					P>0,9999
		Naive ZT03		36.3	2.12014					P>0,9999
		Naive ZT04		29.225	1.48345					P>0,9999
		Naive ZT05		31.575	2.09913					P>0,9999
		Naive ZT06		34	1.80377					P>0,9999
		Naive ZT07		33.4875	1.72662					P>0,9999
		Naive ZT08		32.4	1.93962					P>0,9999
		Naive ZT09		30.1375	2.31647					P>0,9999
		Naive ZT10		28.55	1.82444					P>0,9999
		Naive ZT11		22.65	2.47841					P>0,9999
		Naive ZT12		10.95	3.4691					P>0,9999
		Naive ZT13		2.4875	1.59468					P>0,9999
		Naive ZT14		8.7875	3.67785					P>0,9999
		Naive ZT15		11.375	5.25974					P>0,9999
		Naive ZT16		11.5875	4.00154			CDMt: F (1, 13) = 14.39	P=0.0003	P>0,9999
		Naive ZT17		18.7625	2.95653					P>0,9999
		Naive ZT18		21.8	4.62238					P>0,9999
		Naive ZT19		26.1	5.6921					P>0,9999
		Naive ZT20		19.2875	4.34973					P>0,9999
		Naive ZT21		15.7	3.01993					P>0,9999
		Naive ZT22		14.5	3.79925					P>0,9999
		Naive ZT23		10.65	5.19897					P>0,9999
		CDM ZT00		43.3286	1.74584	7				Naive vs CDM
		CDM ZT01		39.8	1.05176
		CDM ZT02		33.8429	2.25778
		CDM ZT03		35.8	1.84688
		CDM ZT04		35.9143	2.669
		CDM ZT05		37.3143	2.13256
		CDM ZT06		36.0429	1.31654
		CDM ZT07		37.5286	1.37195			Interaction: F (23, 299) = 0.6908	P=0.8545
		CDM ZT08		33.3714	2.50824
		CDM ZT09		34.8	1.73095
		CDM ZT10		29.3286	1.16695
		CDM ZT11		28.3286	1.72995
		CDM ZT12		7.24286	2.1149
		CDM ZT13		1.45714	1.01392
		CDM ZT14		8.2	2.92412
		CDM ZT15		18.2143	4.80528
		CDM ZT16		21.5286	4.96458
		CDM ZT17		24.3286	4.85973
		CDM ZT18		24.9	4.1313
		CDM ZT19		27.7714	3.93457
		CDM ZT20		28.4286	3.4004
		CDM ZT21		18.8429	3.72417
		CDM ZT22		15.9857	4.37963
		CDM ZT23		20.2	5.20659
SWS time (middle)	1c	Naive total		9.104	0.234	8	Two-tailed t-test	t=4.748	P=0,0004		Yes two cohorts combined; males
		CDM total		10.71	0.2429	7
SWS time (right)	1c	Naive ZT00-12		6.235	0.1094	8	Repeated measures two-way ANOVA + Bonferroni Post Hoc test	Time: F(1,13)=791.8 CDM: F(1,13)=22.49 Int.: F(1,13)=0.1779	P<0.0001 P=0.0004 P=0.6800	P=0.0007	Yes two cohorts combined; males
		CDM ZT00-12		7.089	0.1376	7				P<0.0001
		Naive ZT12-24		2.868	0.1768	8				P=0.0026
		CDM ZT12-24		3.619	0.1539	7				P<0.0001
REM time (left pannel)	1d	Naive ZT00		3.3875	0.688019	8	Repeated measures two-way ANOVA + Bonferroni Post Hoc test	Time: F (7.609, 98.92) = 15.07	P<0.0001	P>0,9999	Yes two cohorts combined; males
		Naive ZT01		4.3	0.678759					P=0,8545
		Naive ZT02		4.45	0.694622					P>0,9999
		Naive ZT03		4.925	0.727704					P>0,9999
		Naive ZT04		4.8125	0.474506					P>0,9999
		Naive ZT05		4.325	0.623283					P>0,9999
		Naive ZT06		4.775	0.598734					P>0,9999
		Naive ZT07		5.075	0.578406					P>0,9999
		Naive ZT08		4.2	0.76974					P>0,9999
		Naive ZT09		5	0.957303					P>0,9999
		Naive ZT10		4.6375	0.535503					P>0,9999
		Naive ZT11		4.3125	0.579851					P>0,9999
		Naive ZT12		1.7625	0.588259					P>0,9999
		Naive ZT13		0.25	0.164751					P>0,9999
		Naive ZT14		0.575	0.349362					P>0,9999
		Naive ZT15		1.075	0.684197					P>0,9999
		Naive ZT16		0.6625	0.232177			CDM: F (1, 13) = 2.273	P=0.1555	P>0,9999
		Naive ZT17		2.6375	0.579081					P>0,9999
		Naive ZT18		2.875	0.810809					P>0,9999
		Naive ZT19		2.125	0.748033					P>0,9999
		Naive ZT20		3.1125	0.99668					P>0,9999
		Naive ZT21		2.0375	0.32179					P>0,9999
		Naive ZT22		1.35	0.617599					P>0,9999
		Naive ZT23		1.625	0.806392					P>0,9999
		CDM ZT00		5.24286	0.495627	7				Naive vs CDM
		CDM ZT01		6.07143	0.168628
		CDM ZT02		4.57143	0.479938
		CDM ZT03		5.47143	0.661065
		CDM ZT04		4	0.138013
		CDM ZT05		5.07143	0.418452
		CDM ZT06		5.11429	0.554818
		CDM ZT07		5.27143	0.373984			Interaction: F (23, 299) = 0.9981	P=0.4676
		CDM ZT08		4.92857	0.362343
		CDM ZT09		5.31429	0.523463
		CDM ZT10		3.77143	0.357048
		CDM ZT11		3.35714	0.203373
		CDM ZT12		0.971429	0.39383
		CDM ZT13		0.0142857	0.0142857
		CDM ZT14		1.08571	0.428413
		CDM ZT15		1.17143	0.45498
		CDM ZT16		2.41429	0.685714
		CDM ZT17		1.8	0.367099
		CDM ZT18		3.08571	0.381369
		CDM ZT19		2.48571	0.529793
		CDM ZT20		2.71429	0.634496
		CDM ZT21		1.91429	0.696395
		CDM ZT22		2.17143	0.49315
		CDM ZT23		2.85714	1.07213
REM time (middle)	1d	Naive total		1.239	0.06261	8	Two-tailed t-test	t=1.475	P=0,1641		Yes two cohorts combined; males
		CDM total		1.347	0.0319	7
REM time (right)	1d	Naive ZT00-12		0.905	0.03951	8	Repeated measures two-way ANOVA + Bonferroni Post Hoc test	Time:F(1,13)=412.5 CDM:F(1,13)=2.210 Int.:F(1,13)=0.1576	P<0.0001 P=0.1610 P=0.6978	P=0.3396	Yes two cohorts combined; males
		CDM ZT00-12		0.97	0.02752	7				P<0.0001
		Naive ZT12-24		0.3363	0.03246	8				P=0.7327
		CDM ZT12-24		0.3786	0.02558	7				P<0.0001
Wake-SWS transitions (left pannel)	1e	Naive ZT00		18.0625	1.76887	8	Repeated measures two-way ANOVA + Bonferroni Post Hoc test	Time: F (7.324, 95.21) = 13.23	P<0.0001	P>0,9999	Yes two cohorts combined; males
		Naive ZT01		17.375	2.05884					P=0,0422
		Naive ZT02		16.4375	2.16597					P=0,3147
		Naive ZT03		19.8125	2.06574					P=0,2047
		Naive ZT04		17.1875	2.68916					P=0,1505
		Naive ZT05		17.5	2.23407					P=0,3235
		Naive ZT06		18.5625	1.6351					P=0,8499
		Naive ZT07		20.125	2.15214					P=0,5253
		Naive ZT08		18.6875	2.37347					P=0,2266
		Naive ZT09		19.3125	2.10216					P=0,6257
		Naive ZT10		20.875	1.53748					P>0,9999
		Naive ZT11		20.5	2.63052					P>0,9999
		Naive ZT12		12.125	3.27974					P>0,9999
		Naive ZT13		3.875	2.44539					P>0,9999
		Naive ZT14		11.875	3.98854					P>0,9999
		Naive ZT15		10.875	5.24894					P>0,9999
		Naive ZT16		6.875	2.17484			CDM: F (1, 13) = 9.004	P=0.0102	P>0,9999
		Naive ZT17		10.4375	2.1987					P>0,9999
		Naive ZT18		11.625	2.47262					P>0,9999
		Naive ZT19		14.125	2.20946					P>0,9999
		Naive ZT20		14.25	3.71171					P>0,9999
		Naive ZT21		9.25	2.15266					P>0,9999
		Naive ZT22		9.75	2.51425					P>0,9999
		Naive ZT23		9.3125	4.55614					P>0,9999
		CDM ZT00		27.3571	3.62976	7				Naive vs CDM
		CDM ZT01		31.6429	2.83833
		CDM ZT02		25.6429	2.34702
		CDM ZT03		29.5714	2.35136
		CDM ZT04		28.5714	2.22387
		CDM ZT05		28.6429	3.08552
		CDM ZT06		27	3.01978
		CDM ZT07		28.9286	2.57143			Interaction: F (23, 299) = 1.704	P=0.0248
		CDM ZT08		28.7143	2.28571
		CDM ZT09		26.6429	2.02577
		CDM ZT10		26.6429	2.00212
		CDM ZT11		29.2143	2.81547
		CDM ZT12		8.85714	2.57209
		CDM ZT13		3.07143	1.40758
		CDM ZT14		6.71429	1.8576
		CDM ZT15		12.1429	3.16738
		CDM ZT16		12.5714	3.70558
		CDM ZT17		15.5	3.6645
		CDM ZT18		17.2143	3.64962
		CDM ZT19		18.9286	2.08289
		CDM ZT20		19.3571	1.68224
		CDM ZT21		18.3571	4.75809
		CDM ZT22		14.0714	4.25165
		CDM ZT23		15.0714	4.43394
Wake-SWS transitions (middle)	1e	Naive total		356.9	33.4	8	Two-tailed t-test	t=2.663	P=0,0195		Yes two cohorts combined; males
		CDM total		498.3	42.04	7
Wake-SWS transitions (right)	1e	Naive ZT00-12		232.6	23.22	8	Repeated measures two-way ANOVA + Bonferroni Post Hoc test	Time: F(1,13)=114.1 CDM: F(1,13)=7.093 Int.: F(1,13)=6.290	P<0.0001 P=0.0195 P=0.0262	P=0.0034	Yes two cohorts combined; males
		CDM ZT00-12		336.4	24.27	7				P<0.0001
		Naive ZT12-24		124.4	11.8	8				P=0.4349
		CDM ZT12-24		161.9	23.21	7				P<0.0001
Wake episodes lenght	1f	Naive total		9.7	0.391	8	Two-tailed t-test	t=2.258	P=0,0418		Yes two cohorts combined; males
		CDM total		7.443	0.9751	7
Wake episodes length (right)	1f	Naive ZT00-12		1.3	0.07319	8	Repeated measures two-way ANOVA + Bonferroni Post Hoc test	Time: F(1,13)=232.1 CDM: F(1,13)=6.893 Int.: F(1,13)=4.494	P<0.0001 P=0.0210 P=0.0538	P>0.9999	Yes two cohorts combined; males
		CDM ZT00-12		0.8286	0.04206	7				P<0.0001
		Naive ZT12-24		18.13	0.7928	8				P=0.0049
		CDM ZT12-24		13.54	1.862	7				P<0.0001
SWS episodes lenght	1g	Naive total		1.638	0.1721	8	Two-tailed t-test	t=1.064	P=0,3068		Yes two cohorts combined; males
		CDM total		1.4	0.1345	7
SWS episodes length (right)	1g	Naive ZT00-12		1.688	0.09717	8	Repeated measures two-way ANOVA + Bonferroni Post Hoc test	Time: F(1,13)=0.2078 CDM: F(1,13)=1.800 Int.: F(1,13)=5.793	P=0.6560 P=0.2026 P=0.0317	P=0.0484	Yes two cohorts combined; males
		CDM ZT00-12		1.257	0.08411	7				P=0.1126
		Naive ZT12-24		1.425	0.1601	8				P>0.9999
		CDM ZT12-24		1.443	0.1616	7				P=0.4091
REM episodes	1h	Naive total		75.81	4.769	8	Two-tailed t-test	t=2.693	P=0,0184		Yes two cohorts combined; males
		CDM total		94.33	4.931	7
REM episodes (right)	1h	Naive ZT00-12		54.06	2.85	8	Repeated measures two-way ANOVA + Bonferroni Post Hoc test	Time: F(1,13)=363.3 CDM: F(1,13)=6.795 Int.: F(1,13)=6.414	P<0.0001 P=0.0217 P=0.0250	P=0.0033	Yes two cohorts combined; males
		CDM ZT00-12		68	3.671	7				P<0.0001
		Naive ZT12-24		21.75	2.389	8				P=0.6358
		CDM ZT12-24		25.79	2.096	7				P<0.0001
Figure 2
Subject	Figure	Group		Mean	± SEM	n	Statistics	t or F value	P value	Multiple comparison	Replication/cohorts
SWA in SWS	2a	NaiveZT02		5.5	0.137581	8	Repeated measures mixed-effect analysis two-way ANOVA + Bonferroni Post Hoc test nonlinear regression sine wave fit and cosinor analyses	Time: F (3.899, 41.83) = 7.833	P<0.0001	>0,9999	Yes two cohorts combined; males
		Naive ZT04		5.3375	0.195428					>0,9999
		Naive ZT06		5.1	0.151186					>0,9999
		Naive ZT08		5.02875	0.123512					>0,9999
		Naive ZT10		4.87125	0.123512					>0,9999
		Naive ZT12		4.8275	0.0839164					>0,9999
		Naive ZT14		5.75	0.25					>0,9999
		Naive ZT16		5.78333	0.101379					>0,9999
		Naive ZT18		5.7	0.128174			CDM: F (1, 12) = 0.6047	P=0,4518	>0,9999
		Naive ZT20		5.75	0.0681385					0.0757
		Naive ZT22		5.5375	0.149926					>0,9999
		Naive ZT24		5.475	0.125					>0,9999
		CDM ZT02		5.35083	0.131336	6				Naive vs CDM
		CDM ZT04		5.22033	0.170656
		CDM ZT06		5.2095	0.111613
		CDM ZT08		5.08983	0.119225
		CDM ZT10		4.98683	0.130958			Interaction : F (11, 118) = 0.8382	P=0,6024
		CDM ZT12		4.97033	0.153267
		CDM ZT14		5.305	0.168639
		CDM ZT16		5.462	0.174253
		CDM ZT18		5.502	0.143051
		CDM ZT20		5.39267	0.0807526
		CDM ZT22		5.4145	0.176111
		CDM ZT24		5.39633	0.36847
Amplitude of oscillation	2a	Naive		0.400478	0.0565988	8	extra sum of squares F test	F (1, 148) = 4.533	P=0,0349		Yes two cohorts combined; males
		CDM		0.214399	0.0672458	6
SWA in SWS ZT00vs12	2b	Naive	ZT00	5.74247	0.220691	8	Repeated measures two-way ANOVA + Bonferroni Post Hoc test	Time: F (1, 11) = 13.49	P=0.0037	ZT00 vs 12	Yes two cohorts combined; males
			ZT12	4.71695	0.0979838	8		CDM: F (1, 11) = 0.007779	P=0.9313	P=0,0007
		CDM	ZT00	5.2814	0.170076	6		Interaction: F (1, 11) = 10.15	P=0.0087	ZT00 vs 12
			ZT12	5.20874	0.119492	6				P>0,9999
GluA1 protein expression	2c	Naive	ZT02	1	0.0565214	5	Two-way ANOVA + Bonferroni Post Hoc test	Time: F (1, 16) = 79.31	P<0.0001	ZT02 vs 14	No, males
			ZT14	0.433883	0.0289511	5		CDM: F (1, 16) = 8.808	P=0.0091	P<0.0001
		CDM	ZT02	0.644908	0.025137	5		Interaction: F (1, 16) = 49.33	P<0.0001	ZT02 vs 14
			ZT14	0.578015	0.0196959	5				P=0,4038
Homer1 mRNA expression	2d	Naive	ZT02	1.59581	0.0886381	5	Two-way ANOVA + Bonferroni Post Hoc test	Time: F (5, 48) = 91.64	P<0.0001	P=0,0026	No, males
			ZT06	1	0.0359476	5				P=0,0518
			ZT10	0.944153	0.032291	5				P=0,2488
			ZT14	0.814597	0.0670811	5				P>0,9999
			ZT18	2.37251	0.136117	5		CDM: F (1, 48) = 7.645	P=0.0081	P=0,0004
			ZT22	2.46477	0.237269	5				P=0,4559
		CDM	ZT02	0.889998	0.0720403	5				Naive vs CDM
			ZT06	0.488263	0.0237685	5
			ZT10	0.552653	0.0306911	5		Interaction: F (5, 48) = 8.232	P<0.0001
			ZT14	0.685124	0.030305	5
			ZT18	3.1844	0.20128	5
			ZT22	2.12587	0.268071	5
SWA in SWS after 6h SD (in % to baseline)	2e	Naive	1 hour	129.6	2.17371	4	Two-way ANOVA + Bonferroni Post Hoc test	Time: F (5, 48) = 9.337	P<0.0001	P=0,0267	No, males
			2 hours	120.6	1.22474					P=0,7624
			3 hours	113.975	2.83178					P>0,9999
			4 hours	113.025	1.90892					P>0,9999
			5 hours	111.9	1.44971			CDM: F (1, 48) = 8.455	P=0.0055	P>0,9999
			6 hours	103.8	1.64874					P>0,9999
		CDM	1 hour	116.4	2.60077	6				Naive vs CDM
			2 hours	113.733	3.08844
			3 hours	111.75	2.54123			Interaction: F (5, 48) = 0.9552	P=0.4545
			4 hours	108.85	2.85946
			5 hours	108.3	3.9528
			6 hours	102.367	4.41147
SWA after 6h SD (baseline vs SD vs RS)	2f	Naive	BSL	4.93537	0.11767	8	Repeated measures two-way ANOVA + Bonferroni Post Hoc test	SD: F (2, 30) = 13.09	P<0.0001	BSL vs	No, males
			+SD	6.06415	0.168081	4				P=0,0001
			+RS	5.44341	0.108967	4		CDM: F (1, 30) = 3.951	P=0.0560	P=0,1797
		CDM	BSL	5.06732	0.162477	6				BSL vs
			+SD	5.4777	0.131765	6		Interaction: F (2, 30) = 2.946	P=0.0679	P=0,3103
			+RS	5.14687	0.168863	6				P>0,9999
Homer1a mRNA expression (baseline vs SD vs RS)	2g	Naive	BSL	1.00431	0.0660997	6	Two-way ANOVA + Bonferroni Post Hoc test	SD: F (2, 27) = 322.3	P<0.0001	P=0,0063	No, males
			+SD	3.32318	0.131248	6				P<0,0001
			+RS	1.09737	0.0986519	6		CDM: F (1, 27) = 174.8	P<0.0001	P<0,0001
		CDM	BSL	0.528263	0.0497609	5				Naive vs CDM
			+SD	1.84457	0.0432302	5		Interaction: F (2, 27) = 19.03	P<0.0001
			+RS	0.338312	0.0189908	5
GluA1 protein expression (baseline vs SD vs RS)	2h	Naive	BSL	1	0.0760257	5	Two-way ANOVA + Bonferroni Post Hoc test	SD: F (2, 24) = 30.77	P<0.0001	P=0,0373	No, males
			+SD	0.892	0.0304286	5				P<0,0001
			+RS	0.662	0.0546269	5		CDM: F (1, 24) = 1.899	P=0.1809	P>0,9999
		CDM	BSL	0.6934	0.0126317	5				Naive vs CDM
			+SD	1.422	0.105802	5		Interaction: F (2, 24) = 21.82	P<0.0001
			+RS	0.6552	0.0604966	5
Figure 3
Subject	Figure	Group		Mean	± SEM	n	Statistics	t or F value	P value	Multiple comparison	Replication/cohorts
CDM induction + FST test phase	3b	day1		234.1	9.708	35	Repeated measures one-way ANOVA + Bonferroni Post Hoc test	F (5,64)=27.81	P<0,0001	P<0,0001	Yes, representative experiment shown; males & females
		day2		310.3	9.528	35				vs CDM
		day3		376.1	10.45	35
		day4		406.6	8.248	35
		day5		415.3	8.346	35
		CDM		410	10.27	7
		6hSD		253	20.59	7				P<0,0001
		24hRS		403.7	15.19	7				P>0,9999
		6hKET		322.3	6.657	7				P=0,0065
		30hKET		307.9	4.733	7				P=0,001
TST CDM	3c	Naive		138.6	7.656	7	Repeated measures one-way ANOVA + Bonferroni Post Hoc test	F (5,36)=24.35	P<0,0001	P<0,0001	Yes, representative experiment shown; males & females
		CDM		204.9	6.881	7				vs CDM
		6hSD		141.7	14.82	7				P=0,0002
		24hRS		225.9	11.66	7				P=0.6372
		6hKET		109.7	6.209	7				P<0,0001
		30hKET		122.6	6.59	7				P<0,0001
FST (naive mice)	3d	Naive		255.3	13.73	6	One-way ANOVA + Bonferroni Post Hoc test	F (4, 31) = 56.92	P<0.0001	vs Naive	No, males
		6h SD		133	8.497	6				P<0,0001
		18h RS		390.7	15.85	6				P<0,0001
		6hKET		195.8	10.68	6				P=0,0016
		30hKET		204	8.722	6				P=0,0066
TST (naive mice)	3d	Naive		152	9.162	6	One-way ANOVA + Bonferroni Post Hoc test	F (4, 31) = 28.63	P<0.0001	vs Naive	No, males
		6h SD		105.3	7.102	6				P=0,0185
		18h RS		221.4	15.57	6				P<0,0001
		6hKET		81.83	11.36	6				P=0,0001
		30hKET		106.2	13.65	6				P=0,0218
Per1 mRNA expression	3e	naïve	ZT06	0.999523	0.0469168	5	Two-way ANOVA + Bonferroni Post Hoc test	Time: F(3, 64) = 3.441 Treatment: F(3, 64) = 16.92 Interaction: F(9, 64) = 16.02	P=0.0218 P<0.0001 P<0.0001	P=0,0019	No, males
			ZT14	1.7619	0.0370571	5				P>0.9999
			ZT22	1.36367	0.202898	5				P=0.4200
			ZT06	0.999523	0.0469168	5				P=0.0019
		CDM	ZT06	1.78471	0.0699719	5
			ZT14	1.78471	0.177602	5				vs CDM
			ZT22	0.943044	0.0673184	5
			ZT06	1.78471	0.144547	5
		6h SD	ZT06	1.59438	0.139697	5				P>0.9999
			ZT14	1.36141	0.100293	5				P=0.4068
			ZT22	1.46951	0.0507543	5				P=0.1074
			ZT06	2.89901	0.349402	5				P<0,0001
		KET	ZT06	1.28349	0.0962218	5				P=0.1513
			ZT14	1.42083	0.147819	5				P=0.8037
			ZT22	1.51662	0.10143	5				P=0.0551
			ZT06	0.638789	0.0239847	5				P<0.0001
Per2 mRNA expression	3e	naïve	ZT06	1	0.0579673	5	Two-way ANOVA + Bonferroni Post Hoc test	Time: F(3, 64) = 99.74 Treatment: F(3, 64) = 231.8 Interaction: F(9, 64) = 17.42	P<0.0001 P<0.0001 P<0.0001	P=0,0275	No, males
			ZT14	3.32513	0.226212	5				P=0.0011
			ZT22	2.31321	0.0824202	5				P<0.0001
			ZT06	1	0.0579673	5				P=0.0174
		CDM	ZT06	2.26008	0.162185	5
			ZT14	4.9827	0.280873	5				vs CDM
			ZT22	4.27154	0.231965	5
			ZT06	2.32008	0.185342	5
		6h SD	ZT06	3.55378	0.216393	5				P=0.0213
			ZT14	9.14816	0.564705	5				P<0.0001
			ZT22	8.45458	0.561742	5				P<0.0001
			ZT06	3.98268	0.233522	5				P=0.0010
		KET	ZT06	1.68197	0.115311	5				P>0.9999
			ZT14	1.4585	0.170116	5				P<0.0001
			ZT22	2.23432	0.465327	5				P<0.0001
			ZT06	1.12621	0.0742366	5				P=0.0448
Rev-erba mRNA expression	3e	naïve	ZT06	1	0.0340406	5	Two-way ANOVA + Bonferroni Post Hoc test	Time: F(3, 64) = 30.10 Treatment: F(3, 64) = 27.67 Interaction: F(9, 64) = 15.57	P<0.0001 P<0.0001 P<0.0001	P=0,0237	No, males
			ZT14	1.10912	0.0535237	5				P=0.1353
			ZT22	0.96588	0.0640022	5				P=0.9729
			ZT06	1	0.0340406	5				P=0.0237
		CDM	ZT06	1.60801	0.0623651	5
			ZT14	0.617476	0.0280272	5				vs CDM
			ZT22	0.631948	0.0385075	5
			ZT06	1.60801	0.182527	5
		6h SD	ZT06	0.983604	0.0497546	5				P=0.0182
			ZT14	1.42673	0.203118	5				P=0.0007
			ZT22	1.33515	0.118263	5				P=0.0049
			ZT06	2.99963	0.343879	5				P<0.0001
		KET	ZT06	1.53282	0.048715	5				P>0.9999
			ZT14	0.478515	0.202782	5				P>0.9999
			ZT22	0.563046	0.0768846	5				P>0.9999
			ZT06	1.00046	0.099095	5				P=0.0238
Cry1 mRNA expression	3e	naïve	ZT06	1	0.0620059	5	Two-way ANOVA + Bonferroni Post Hoc test	Time: F(3, 64) = 61.34 Treatment: F(3, 64) = 65.53 Interaction: F(9, 64) = 15.33	P<0.0001 P<0.0001 P<0.0001	P>0.9999	No, males
			ZT14	2.8135	0.239847	5				P>0.9999
			ZT22	2.07536	0.0402869	5				P>0.9999
			ZT06	1	0.0620059	5				P>0.9999
		CDM	ZT06	1.08	0.0439407	5
			ZT14	2.73138	0.0623238	5				vs CDM
			ZT22	2.41894	0.212048	5
			ZT06	1.06	0.0349793	5
		6h SD	ZT06	1.38888	0.0750601	5				P>0.9999
			ZT14	4.10514	0.36747	5				P<0.0001
			ZT22	2.54866	0.128928	5				P>0.9999
			ZT06	2.92964	0.28455	5				P<0.0001
		KET	ZT06	1.10003	0.0498773	5				P>0.9999
			ZT14	0.716734	0.135092	5				P<0.0001
			ZT22	1.60303	0.246312	5				P=0.0108
			ZT06	1.05767	0.0228463	5				P>0.9999
Cry2 mRNA expression	3e	naïve	ZT06	1	0.0532675	5	Two-way ANOVA + Bonferroni Post Hoc test	Time: F(3, 64) = 23.39 Treatment: F(3, 64) = 52.50 Interaction: F(9, 64) = 19.98	P<0.0001 P<0.0001 P<0.0001	P>0.9999	No, males
			ZT14	1.55035	0.0288825	5				P=0.1667
			ZT22	0.953729	0.0295743	5				P<0.0001
			ZT06	1	0.0532675	5				P>0.9999
		CDM	ZT06	1.2277	0.0596308	5
			ZT14	1.88452	0.0826033	5				vs CDM
			ZT22	1.62302	0.137927	5
			ZT06	1.2277	0.108434	5
		6h SD	ZT06	1.11709	0.0768288	5				P>0.9999
			ZT14	2.29821	0.160735	5				P=0.0314
			ZT22	1.50914	0.0914555	5				P>0.9999
			ZT06	1.94632	0.15966	5				P<0.0001
		KET	ZT06	0.828463	0.0639514	5				P=0.0433
			ZT14	0.487434	0.0327026	5				P<0.0001
			ZT22	1.72531	0.139615	5				P>0.9999
			ZT06	0.86009	0.0283944	5				P=0.0849
RORa mRNA expression	3e	naïve	ZT06	1	0.0905881	5	Two-way ANOVA + Bonferroni Post Hoc test	Time: F(3, 64) = 7.467 Treatment: F(3, 64) = 22.81 Interaction: F(9, 64) = 3.766	P=0.0001 P<0.0001 P=0.0008	P>0.9999	No, males
			ZT14	1.87412	0.108855	5				P=0.0013
			ZT22	1.3599	0.0829253	5				P=0.0228
			ZT06	1	0.0905881	5				P>0.9999
		CDM	ZT06	1.30264	0.136547	5
			ZT14	1.10594	0.110709	5				vs CDM
			ZT22	0.757847	0.0799064	5
			ZT06	1.30264	0.160701	5
		6h SD	ZT06	1.23994	0.11915	5				P>0.9999
			ZT14	1.72566	0.162465	5				P=0.0171
			ZT22	1.39682	0.19434	5				P=0.0124
			ZT06	1.4015	0.151216	5				P>0.9999
		KET	ZT06	1.61216	0.163018	5				P>0.9999
			ZT14	2.06997	0.178519	5				P<0.0001
			ZT22	1.99745	0.097691	5				P<0.0001
			ZT06	1.75067	0.0941126	5				P=0.2256
Bmal1 mRNA expression	3e	naïve	ZT06	1	0.155799	5	Two-way ANOVA + Bonferroni Post Hoc test	Time: F(3, 64) = 110.8 Treatment: F(3, 64) = 1.047 Interaction: F(9, 64) = 4.516	P<0.0001 P=0.3779 P=0.0001	P>0.9999	No, males
			ZT14	0.505094	0.0612266	5				P=0.0073
			ZT22	2.00087	0.0764024	5				P>0.9999
			ZT06	1	0.155799	5				P>0.9999
		CDM	ZT06	0.93031	0.0906783	5
			ZT14	1.0159	0.0538975	5				vs CDM
			ZT22	1.98528	0.137354	5
			ZT06	0.93031	0.0577422	5
		6h SD	ZT06	1.17659	0.104945	5				P>0.9999
			ZT14	1.08596	0.0805265	5				P>0.9999
			ZT22	1.69084	0.0553568	5				P=0.4994
			ZT06	0.938675	0.0524763	5				P>0.9999
		KET	ZT06	0.82368	0.0671195	5				P>0.9999
			ZT14	0.587883	0.0367618	5				P=0.0432
			ZT22	2.14614	0.196891	5				P>0.9999
			ZT06	0.983338	0.0322121	5				P>0.9999
Per1 mRNA expression at ZT06	3g	Naive		1	0.03797	7	One-way ANOVA + Bonferroni Post Hoc test	F(5,28) = 51.26	P<0,0001	vs Naive	No, males
		CDM		1.785	0.09198	5				P<0,0001
		6h SD		1.817	0.0406	6				P<0,0001
		18 RS		1.137	0.1007	6				P=0,6173
		6hKET		0.8424	0.0602	5				P=0,4703
		30hKET		0.6992	0.0312	5				P=0,0130
Per2 mRNA expression at ZT06	3g	Naive		1	0.1156	7	One-way ANOVA + Bonferroni Post Hoc test	F(5,28) = 20.31	P<0,0001	vs Naive	No, males
		CDM		2.26	0.1986	5				P<0,0001
		6h SD		1.757	0.09079	6				P=0,0008
		18 RS		1.077	0.1306	6				P>0,9999
		6hKET		0.8775	0.16	5				P>0,9999
		30hKET		0.6302	0.0706	5				P=0,2621
Cry1 mRNA expression at ZT06	3g	Naive		1	0.0383	7	One-way ANOVA + Bonferroni Post Hoc test	F(5,28) = 20.75	P=0.0001	vs Naive	No, males
		CDM		1.414	0.1809	5				P=0,0352
		6h SD		1.827	0.1282	6				P<0,0001
		18 RS		1.128	0.09367	6				P>0,9999
		6hKET		0.6323	0.07814	5				P=0,0763
		30hKET		0.5895	0.05447	5				P=0,0372
Cry2 mRNA expression at ZT06	3g	Naive		1	0.07419	7	One-way ANOVA + Bonferroni Post Hoc test	F(5,28) = 11.26	P=0.0010	vs Naive	No, males
		CDM		1.54	0.1304	5				P=0,0003
		6h SD		1.181	0.05822	6				P=0,5239
		18 RS		1.013	0.07648	6				P>0,9999
		6hKET		0.9457	0.09525	5				P>0,9999
		30hKET		0.6664	0.0342	5				P=0,0327
Rev-erba mRNA expression at ZT06	3g	Naive		1	0.09808	7	One-way ANOVA + Bonferroni Post Hoc test	F(5,28) = 13.63	P<0,0001	vs Naive	No, males
		CDM		1.608	0.1009	5				P<0,0001
		6h SD		0.8809	0.06018	6				P>0,9999
		18 RS		1.007	0.07398	6				P>0,9999
		6hKET		0.7351	0.09439	5				P=0,1618
		30hKET		0.6925	0.0595	5				P=0,0711
RORa mRNA expression at ZT06	3g	Naive		1	0.08249	7	One-way ANOVA + Bonferroni Post Hoc test	F(5,28) = 6.745	P=0.0003	vs Naive	No, males
		CDM		1.303	0.1433	5				P=0,7107
		6h SD		1.028	0.08424	6				P>0,9999
		18 RS		1.083	0.1525	6				P>0,9999
		6hKET		1.983	0.2819	5				P=0,0002
		30hKET		0.9575	0.06426	5				P>0,9999
Bmal1 mRNA expression at ZT06	3g	Naive		1	0.08204	7	One-way ANOVA + Bonferroni Post Hoc test	F(5,28) = 13.39	P<0,0001	vs Naive	No, males
		CDM		0.9303	0.103	5				P>0,9999
		6h SD		1.661	0.05786	6				P<0,0001
		18 RS		1.148	0.04319	6				P=0,7294
		6hKET		1.023	0.05578	5				P>0,9999
		30hKET		1.033	0.09211	5				P>0,9999
Rhythmicity Mesor Amplittude Acrophase 3f	Per1	Rhythmicity	Amplitude	SEM	P value	Acrophase	SEM	P value	Mesor	SEM	P value
	Naive	P<0.0001	0.440303	0.0746885	P=0.3195	15.9065	0.709796	P<0.0001	1.37503	0.0553912	P=0.1350
	CDM	P<0.0001	0.561108	0.0943158	vs CDM	10.002	0.580756	vs CDM	1.50415	0.0635877	vs CDM
	CDM+6hSD	P=0.0113	0.557656	0.196515	P=0.9882	5.57139	1.63999	P=0.0204	1.69254	0.154875	P=0.2684
	CDM+KET	P=0.0031	0.34288	0.0997508	P=0.1265	18.613	1.34634	P=0.0005	1.29953	0.0783521	P=0.0505
	Per2	Rhythmicity	Amplitude	SEM	P value	Acrophase	SEM	P value	Mesor	SEM	P value
	Naive	P<0.0001	1.34617	0.0860322	P=0.1274	16.2904	0.276702	P=0.1673	2.21278	0.0650215	P<0.0001
	CDM	P<0.0001	1.61123	0.144655	vs CDM	17.0214	0.408848	vs CDM	3.84811	0.112547	vs CDM
	CDM+6hSD	P<0.0001	3.37924	0.282681	P<0.0001	17.5522	0.389059	P=0.4642	7.12366	0.222699	P<0.0001
	CDM+KET	P=0.0172	0.536269	0.206695	P=0.0001	21.772	1.3601	P=0.0144	1.69897	0.1407	P<0.0001
	Cry1	Rhythmicity	Amplitude	SEM	P value	Acrophase	SEM	P value	Mesor	SEM	P value
	Naive	P<0.0001	1.05304	0.0869602	P=0.7709	16.4138	0.361134	P=0.0754	1.96295	0.066095	P=0.2186
	CDM	P<0.0001	1.01952	0.074355	vs CDM	17.095	0.336774	vs CDM	2.07344	0.0583281	vs CDM
	CDM+6hSD	P=0.0003	1.18891	0.268197	P=0.5279	14.7311	0.837425	P=0.0165	2.93769	0.186996	P<0.0001
	CDM+KET	P=0.0003	0.514549	0.113311	P=0.0006	23.595	0.689961	P<0.0001	1.13287	0.073277	P<0.0001
	Cry2	Rhythmicity	Amplitude	SEM	P value	Acrophase	SEM	P value	Mesor	SEM	P value
	Naive	P<0.0001	0.383259	0.0329244	P=0.9857	13.7375	0.289944	P=0.0022	1.16803	0.021968	P<0.0001
	CDM	P<0.0001	0.38183	0.0681241	vs CDM	16.4526	0.7826	vs CDM	1.57842	0.0518676	vs CDM
	CDM+6hSD	P=0.0025	0.518686	0.148192	P=0.3912	13.9081	0.978616	P=0.0806	1.77968	0.0995239	P=0.0818
	CDM+KET	P<0.0001	0.735738	0.06275	P=0.0007	22.9885	0.319641	P<0.0001	1.05354	0.0521952	P<0.0001
	RORa	Rhythmicity	Amplitude	SEM	P value	Acrophase	SEM	P value	Mesor	SEM	P value
	Naive	P<0.0001	0.507289	0.0656041	P=0.0968	15.6169	0.526141	P=0.0002	1.41134	0.0479232	P<0.0001
	CDM	P=0.0020	0.318557	0.0889567	vs CDM	8.60898	1.11109	vs CDM	1.05547	0.0642257	vs CDM
	CDM+6hSD	P=0.0477	0.248507	0.11881	P=0.6385	14.6711	1.76605	P=0.0229	1.48107	0.0826398	P=0.0003
	CDM+KET	P=0.0184	0.238568	0.0917301	P=0.5369	17.3319	1.77589	P=0.0092	1.91628	0.071967	P<0.0001
	RevERBa	Rhythmicity	Amplitude	SEM	P value	Acrophase	SEM	P value	Mesor	SEM	P value
	Naive	P=0.0336	0.0863954	0.0376144	P<0.0001	13.1249	1.40573	P=0.1601	1.025	0.0246261	P=0.2076
	CDM	P<0.0001	0.655586	0.0642522	vs CDM	5.95129	0.458464	vs CDM	0.952478	0.0507937	vs CDM
	CDM+6hSD	P=0.1442	0.410537	0.26856	P=0.3804	6.49356	3.03925	P=0.8372	1.5845	0.21144	P=0.0064
	CDM+KET	P=0.0001	0.499631	0.0997261	P=0.1973	5.6261	0.930059	P=0.7437	0.769401	0.078653	P=0.0588
	BMAL1	Rhythmicity	Amplitude	SEM	P value	Acrophase	SEM	P value	Mesor	SEM	P value
	Naive	P<0.0001	0.879898	0.0949062	P=0.0895	23.2599	0.341566	P=0.0047	1.16865	0.0616403	P=0.0753
	CDM	P<0.0001	0.676592	0.0683933	vs CDM	21.7166	0.358634	vs CDM	1.3105	0.046672	vs CDM
	CDM+6hSD	P<0.0001	0.413024	0.0656832	P=0.0089	21.8446	0.557284	P=0.8501	1.27814	0.0445685	P=0.6194
	CDM+KET	P<0.0001	0.951248	0.0859809	P=0.0171	22.7326	0.294464	P=0.0396	1.21251	0.056503	P=0.1901
Figure 4
Subject	Figure	Group		Mean	± SEM	n	Statistics	t or F value	P value	Multiple comparison	Replication/cohorts
Wake time (CaMK2a-Bmal1KO)	4b	Total	CaMK2a-EGFP	13.81	0.2489	8	Two-tailed t-test	t=3,644	P=0,0039		No, males & females
			CaMK2a- Bmal1KO	12.28	0.3552	5
	4b	ZT00-12	CaMK2a-EGFP	4.813	0.1039	8	Repeated measures two-way ANOVA + Bonferroni Post Hoc test	Time: F(1,22)=286.1 Genotype: F(1,22)=18.56 Interaction: F(1,22)=49.43	P<0.0001 P=0.0003 P<0.0001	P=0.436
			CaMK2a- Bmal1KO	5.284	0.193	5				P<0.0001
		ZT12-24	CaMK2a-EGFP	8.96	0.1863	8				P<0.0001
			CaMK2a- Bmal1KO	6.996	0.1959	5				P<0.0001
SWS time (CaMK2a-Bmal1KO)	4b	Total	CaMK2a-EGFP	9.104	0.234	8	Two-tailed t-test	t=3.309	P=0,0070		No, males & females
			CaMK2a- Bmal1KO	10.3	0.2575	5
	4b	ZT00-12	CaMK2a-EGFP	6.306	0.07458	8	Repeated measures two-way ANOVA + Bonferroni Post Hoc test	Time: F(1,22)=261.7 Genotype: F(1,22)=13.32 Interaction: F(1,22)=38.60	P<0.0001 P=0.0014 P<0.0001	P=0.5014
			CaMK2a- Bmal1KO	5.912	0.1895	5				P<0.0001
		ZT12-24	CaMK2a-EGFP	2.868	0.1768	8				P<0.0001
			CaMK2a- Bmal1KO	4.382	0.1437	5				P<0.0001
REM time (CaMK2a-Bmal1KO)	4b	Total	CaMK2a-EGFP	1.239	0.06261	8	Two-tailed t-test	t=0.7139	P=0,4901		No, males & females
			CaMK2a- Bmal1KO	1.328	0.1244	5
	4b	ZT00-12	CaMK2a-EGFP	0.905	0.03951	8	Repeated measures two-way ANOVA + Bonferroni Post Hoc test	Time: F(1,22)=62.60Genotype: F(1,22)=1.311 Interaction: F(1,22)=10.52	P<0.0001 P=0.2645 P=0.0037	P=0.9118
			CaMK2a- Bmal1KO	0.798	0.06621	5				P<0.0001
		ZT12-24	CaMK2a-EGFP	0.3363	0.03246	8				P=0.0311
			CaMK2a- Bmal1KO	0.56	0.07675	5				P=0.0419
Wake-SWS transitions (CaMK2a-Bmal1KO)	4c	Total	CaMK2a-EGFP	357	33.44	8	Two-tailed t-test	t=4,365, df=11	P=0,0011		No, males & females
			CaMK2a- Bmal1KO	621.6	55.56	5
	4c	ZT00-12	CaMK2a-EGFP	232.6	23.22	8	Repeated measures two-way ANOVA + Bonferroni Post Hoc test	Time: F(1,22)=13.36 Genotype: F(1,22)=25.03 Interaction: F(1,22)=0.1888	P=0.0014 P<0.0001 P=0.6682	P=0.0231
			CaMK2a- Bmal1KO	353.4	42.14	5				P=0.0197
		ZT12-24	CaMK2a-EGFP	124.4	11.8	8				P=0.0053
			CaMK2a- Bmal1KO	268.2	32.58	5				P=0.3131
Wake episodes length (CaMK2a-Bmal1 KO)	4d	Total	CaMK2a-EGFP	9.7	0.391	8	Two-tailed t-test	t=5,664	P=0,0001		No, males & females
			CaMK2a- Bmal1KO	4.52	0.9937	5
	4d	ZT00-12	CaMK2a-EGFP	1.3	0.07319	8	Repeated measures two-way ANOVA + Bonferroni Post Hoc test	Time: F(1,22)=196.6 Genotype: F(1,22)=59.67 Interaction: F(1,22)=60.48	P<0.0001 P<0.0001 P<0.0001	P>0.9999
			CaMK2a- Bmal1KO	1.34	0.16	5				P<0.0001
		ZT12-24	CaMK2a-EGFP	18.13	0.7928	8				P<0.0001
			CaMK2a- Bmal1KO	6.16	1.494	5				P=0.0038
SWS episodes length (CaMK2a-Bmal1KO)	4e	Total	CaMK2a-EGFP	1.6	0.07559	8	Two-tailed t-test	t=4,957, df=11	P=0,0004		No, males & females
			CaMK2a- Bmal1KO	1.04	0.07483	5
	4e	ZT00-12	CaMK2a-EGFP	1.688	0.09717	8	Repeated measures two-way ANOVA + Bonferroni Post Hoc test	Time: F(1,22)=0.7328 Genotype: F(1,22)=21.64 Interaction: F(1,22)=0.4775	P=0.4012 P=0.0001 P=0.4968	P=0.0062
			CaMK2a- Bmal1KO	1.04	0.08718	5				P>0.9999
		ZT12-24	CaMK2a-EGFP	1.5	0.1414	8				P=0.0626
			CaMK2a- Bmal1KO	1.02	0.09695	5				P>0.9999
SWA in SWS (CaMK2a-Bmal1KO)	4f	CaMK2a-EGFP	ZT01	5.41214	0.133783	7	Repeated measures two-way ANOVA + Bonferroni Post Hoc test	Time: F (11, 109) = 3.552	P=0.0003	P=0,1883	No, males & females
			ZT03	5.31229	0.134263					P=0,0886
			ZT05	5.09443	0.169934					P=0,0141
			ZT07	5.02271	0.152684					P=0,0013
			ZT09	4.88129	0.138705					P=0,0001
			ZT11	4.82386	0.0962735					P=0,0003
			ZT13	5.757	0.247					P>0,9999
			ZT15	5.7622	0.115525					P>0,9999
			ZT17	5.69529	0.149633			Genotype: F (1, 109) = 56.31	P<0.0001	P>0,9999
			ZT19	5.67733	0.0707798					P>0,9999
			ZT21	5.41657	0.0974591					P=0,5815
			ZT23	5.47325	0.133444					P>0,9999
		CaMK2a-Bmal1KO	ZT01	5.8938	0.109759	5				vs CaMK2a-BMAL1KO
			ZT03	5.848	0.15675
			ZT05	5.7486	0.144535
			ZT07	5.8108	0.18252
			ZT09	5.7884	0.174389			Interaction: F (11, 109) = 2.084	P=0.0273
			ZT11	5.6834	0.19002
			ZT13	5.668	0.184516
			ZT15	5.8952	0.138908
			ZT17	5.8668	0.117977
			ZT19	5.9274	0.126539
			ZT21	5.8082	0.116693
			ZT23	5.8184	0.0913612
SWA in SWS at ZT00 vs ZT12 (CaMK2a-Bmal1KO)	4g	CaMK2a-EGFP	ZT00	5.6434	0.233335	6	Repeated measures two-way ANOVA + Bonferroni Post Hoc test	Time: F (1, 9) = 18.68	P=0.0019	P=0,4577	No, males & females
			ZT12	4.74356	0.111577	6		Genotype: F (1, 9) = 8.297	P=0.0182	P=0,0015
		CaMK2a-Bmal1KO	ZT00	5.89482	0.0978019	5		Interaction: F (1, 9) = 5.831	P=0.0389	vs CaMK2a-BMAL1KO
			ZT12	5.64008	0.177062	5
SWA in SWS after 6hSD (CaMK2a-Bmal1KO)	4h	CaMK2a-EGFP	ZT06	4.93614	0.13587	7	Repeated measures two-way ANOVA + Bonferroni Post Hoc test	Genotype: F (1, 17) = 20.46	P=0.0003	vs ZT06 SD	No, males & females
			after SD	6.06415	0.168081	4		Treatment: F (1, 17) = 30.53	P<0.0001	P=0,0001
		CaMK2a-Bmal1KO	ZT06	5.9265	0.122738	6		Interaction: F (1, 17) = 7.194	P=0.0158	vs ZT06 CaMK2a-EGFP
			after SD	6.31723	0.0413361	4				P=0,0001
Figure 5
Subject	Figure	Group		Mean	± SEM	n	Statistics	t or F value	P value	Multiple comparison	Replication/cohorts
CDM and FST test phase (CaMK2a-Bmal1KO)	5b	CaMK2a-EGFP	Naive	257.55	9.93911	10	Repeated measures two-way ANOVA + Bonferroni Post Hoc test	Genotype: F (1, 54) = 6.939	P=0,0110	P>0,9999	No, males & females
			CDM	387.6	15.4692	10				P=0,0007
			6h SD	323.55	19.982	10		Treatment: F (2, 54) = 13.75	P<0,0001	P=0,8373
		CaMK2a-Bmal1KO	Naive	268	11.5746	10				vs CaMK2a-Bmal1KO
			CDM	300.58	17.3577	10		Interaction: F (2, 54) = 5.013	P=0,0101
			6h SD	299.42	16.9907	10
CDM and TST test phase (CaMK2a-Bmal1KO)	5c	CaMK2a-EGFP	Naive	143.3	11.3449	10	Repeated measures two-way ANOVA + Bonferroni Post Hoc test	Genotype: F (1, 53) = 0.8171	P=0.3701	P>0,9999	No, males & females
			CDM	207.222	11.2228	9				P=0,0229
			6h SD	156	17.4391	10		Treatment: F (2, 53) = 3.936	P=0.0255	P=0,9228
		CaMK2a-Bmal1KO	Naive	147.6	10.7447	10				vs CaMK2a-Bmal1KO
			CDM	155.92	12.3649	10		Interaction: F (2, 53) = 4.057	P=0.0229
			6h SD	174.55	12.3584	10
FST test phase (SR10067)	5e	Vehicle	Naive	261	9.26283	6	Two-way ANOVA + Bonferroni Post Hoc test	Time: F (2, 30) = 28.28 Treatment: F (1, 30) = 13.23 Interaction: F (2, 30) = 7.574	P<0.0001 P=0.0010 P=0.0022	P<0.0001	No, males & females
			CDM	371.5	20.3335	6				vs CDM
			SD	277	14.5419	6				P<0.0001
		SR10067	Naive	274.667	7.91903	6				P<0.0001
			CDM	378.667	15.1518	6				vs Veh SD
			SD	383.833	15.1182	6				P<0.0001
TST test phase (SR10067)		Vehicle	Naive	147.167	5.10174	6	Two-way ANOVA + Bonferroni Post Hoc test	Time: F (2, 30) = 27.92 Treatment: F (1, 30) = 6.804 Interaction: F (2, 30) = 5.985	P<0.0001 P=0.0140 P=0.0065	P<0.0001	No, males & females
			CDM	207.667	11.6381	6				vs CDM
			SD	169.167	6.45712	6				P=0.0023
		SR10067	Naive	154.667	3.05141	6				P=0.0002
			CDM	203	5.48331	6				vs Veh SD
			SD	214.833	10.1568	6				P=0.0006
Figure 6
Subject	Figure	Group		Mean	± SEM	n	Statistics	t or F value	P value	Multiple comparison	Replication/cohorts
FST test phase (Naive CaMK2a-Bmal1KO)	6b	CaMK2a-EGFP	control	310.167	13.0758	6	Two-way ANOVA + Bonferroni Post Hoc test	Genotype: F (1, 15) = 0.0005918	P=0.9809	P>0,9999	No, males & females
			6hSD	239	25.3104	6				P=0,0206
			18hRS	380.417	12.0682	6		Treatment: F (2, 15) = 8.156	P=0.0040	P=0,0031
		CaMK2a-Bmal1KO	control	320.667	18.2385	6				vs CaMK2a-BMAL1KO
			6hSD	276.167	20.0544	6		Interaction: F (2, 15) = 13.53	P=0.0004
			18hRS	332.25	18.1727	6
TST test phase (Naive CaMK2a-Bmal1KO)		CaMK2a-EGFP	control	141.333	14.233	6	Two-way ANOVA + Bonferroni Post Hoc test	Genotype: F (1, 15) = 0.003750	P=0.9520	P>0,9999	No, males & females
			6hSD	122.768	15.1452	6				P=0,0029
			18hRS	229.167	17.5578	6		Treatment: F (2, 15) = 5.227	P=0.0190	P=0,0005
		CaMK2a-Bmal1KO	control	148.5	10.0191	6				vs CaMK2a-BMAL1KO
			6hSD	162.083	18.3241	6		Treatment: F (2, 15) = 20.90	P<0.0001
			18hRS	181.667	20.5563	6
Per1 mRNA expression (Naive CaMK2a-Bmal1KO)	6c	CaMK2a-EGFP	control	1	0.00773968	4	Two-way ANOVA + Bonferroni Post Hoc test	Genotype: F (1, 16) = 12.04	P=0.0032	cntrl GFP vs SD GFP	No, males & females
			6hSD	1.817	0.110333	6		Treatment: F (1, 16) = 16.22	P=0.0010	P=0,0012
		CaMK2a-Bmal1KO	control	0.914493	0.162711	4		Interaction: F (1, 16) = 7.615	P=0.0140	SD GFP vs SD KO
			6hSD	1.06717	0.119596	6				P=0,0009
Per2 mRNA expression (Naive CaMK2a-Bmal1KO)		CaMK2a-EGFP	control	1	0.0896939	4	Two-way ANOVA + Bonferroni Post Hoc test	Genotype: F (1, 16) = 23.45	P=0.0002	cntrl GFP vs SD GFP	No, males & females
			6hSD	1.757	0.132114	6		Treatment: F (1, 16) = 30.16	P<0.0001	P=0,0008
		CaMK2a-Bmal1KO	control	0.644883	0.0611478	4		Interaction: F (1, 16) = 2.379	P=0.1425	SD GFP vs SD KO
			6hSD	1.06991	0.0865019	6				P=0,0007
Rev-erba mRNA expression (Naive CaMK2a-Bmal1KO)		CaMK2a-EGFP	control	1	0.0984382	4	Two-way ANOVA + Bonferroni Post Hoc test	Genotype: F (1, 16) = 39.18	P<0.0001	cntrl vs cntrl	No, males & females
			6hSD	0.8809	0.0444571	6		Treatment: F (1, 16) = 0.2588	P=0.6179	P=0,0003
		CaMK2a-Bmal1KO	control	0.429566	0.102566	4		Interaction: F (1, 16) = 5.266	P=0.0356	SD vs SD
			6hSD	0.61652	0.0363834	6				P=0,0384
Cry1 mRNA expression (Naive CaMK2a-Bmal1KO)		CaMK2a-EGFP	control	1	0.111139	4	Two-way ANOVA + Bonferroni Post Hoc test	Genotype: F (1, 16) = 3.922	P=0.0651	cntrl GFP vs SD GFP	No, males & females
			6hSD	1.827	0.0736307	6		Treatment: F (1, 16) = 32.04	P<0.0001	P=0,0006
		CaMK2a-Bmal1KO	control	0.954961	0.107532	4		Interaction: F (1, 16) = 2.514	P=0.1324	SD vs SD
			6hSD	1.42	0.135501	6				P=0,0741
Cry2 mRNA expression (Naive CaMK2a-Bmal1KO)		CaMK2a-EGFP	control	1	0.0154125	4	Two-way ANOVA + Bonferroni Post Hoc test	Genotype: F (1, 16) = 18.18	P=0.0006	cntrl vs cntrl	No, males & females
			6hSD	1.181	0.0771427	6		Treatment: F (1, 16) = 3.854	P=0.0673	P=0,1754
		CaMK2a-Bmal1KO	control	0.733267	0.0780238	4		Interaction: F (1, 16) = 0.3073	P=0.5870	SD vs SD
			6hSD	0.834549	0.0689398	6				P=0,0093
RORa mRNA expression (Naive CaMK2a-Bmal1KO)		CaMK2a-EGFP	control	1	0.0699789	4	Two-way ANOVA + Bonferroni Post Hoc test	Genotype: F (1, 16) = 22.81	P=0.0002	cntrl vs cntrl	No, males & females
			6hSD	1.028	0.0506471	6		Treatment: F (1, 16) = 27.07	P<0.0001	P<0.0001
		CaMK2a-Bmal1KO	control	3.26321	0.547764	4		Interaction: F (1, 16) = 28.39	P<0.0001	KO cntrl vs KO SD
			6hSD	0.904397	0.0622758	6				P<0.0001
Homer1a mRNA expression (Naive CaMK2a-Bmal1KO)		CaMK2a-EGFP	control	1	0.145091	4	Two-way ANOVA + Bonferroni Post Hoc test	Genotype: F (1, 16) = 32.64	P<0.0001	cntrl GFP vs SD GFP	No, males & females
			6hSD	3.32318	0.2284	6		Treatment: F (1, 16) = 56.65	P<0.0001	P<0.0001
		CaMK2a-Bmal1KO	control	0.899445	0.0256277	4		Interaction: F (1, 16) = 26.67	P<0.0001	SD vs SD
			6hSD	1.33193	0.157931	6				P<0.0001
Supplementary Figure S1
Subject	Figure	Group		Mean	± SEM	n	Statistics	t or F value	P value	Multiple comparison	Replication/cohorts
locomotor activity	S1a	Naive ZT00		3.2	1.4	10	Repeated measures two-way ANOVA + Bonferroni Post Hoc test	Time: F (23, 432) = 46.60	P<0.0001	P>0,9999	Yes, two cohorts combined; females
		Naive ZT01		1.8	0.4					P>0,9999
		Naive ZT02		2.8	0.7					P>0,9999
		Naive ZT03		3	0.7					P>0,9999
		Naive ZT04		8.7	1.1					P>0,9999
		Naive ZT05		2.8	0.8					P>0,9999
		Naive ZT06		5.9	0.6					P>0,9999
		Naive ZT07		5.3	0.6					P>0,9999
		Naive ZT08		2.1	0.8					P>0,9999
		Naive ZT09		4.4	0.8					P>0,9999
		Naive ZT10		2.6	0.4					P>0,9999
		Naive ZT11		18.3	1.5					P>0,9999
		Naive ZT12		20.9	1.9					P=0,0344
		Naive ZT13		13.7	1.7					P>0,9999
		Naive ZT14		14.8	1.8					P>0,9999
		Naive ZT15		21.2	1.7					P=0,0233
		Naive ZT16		18.4	1.4			CDM: F (1, 432) = 27.45	P<0.0001	P=0,4442
		Naive ZT17		15.8	1.6					P=0,0068
		Naive ZT18		13.5	2.3					P=0,0284
		Naive ZT19		9.1	1.4					P>0,9999
		Naive ZT20		8.4	1.8					P>0,9999
		Naive ZT21		11.1	2.2					P>0,9999
		Naive ZT22		19.7	2					P>0,9999
		Naive ZT23		12.7	1.4					P>0,9999
		CDM ZT00		4.1	0.8	10				vs CDM
		CDM ZT01		1.3	0.2
		CDM ZT02		1.5	0.6
		CDM ZT03		1.1	0.4
		CDM ZT04		6.8	0.7
		CDM ZT05		2.7	1.1
		CDM ZT06		4.5	0.5
		CDM ZT07		3.8	0.8
		CDM ZT08		1.9	0.7			Interaction: F (23, 432) = 1.527	P=0.0574
		CDM ZT09		5.4	1
		CDM ZT10		1.6	0.5
		CDM ZT11		15.4	0.9
		CDM ZT12		15.2	1.4
		CDM ZT13		13.2	1.2
		CDM ZT14		14.5	1.3
		CDM ZT15		15.3	1.8
		CDM ZT16		14.2	1.6
		CDM ZT17		9.3	1.2
		CDM ZT18		7.7	1.1
		CDM ZT19		6.4	0.9
		CDM ZT20		7.4	1
		CDM ZT21		9.3	1.2
		CDM ZT22		19.4	1.5
		CDM ZT23		12.6	1.6
locomotor activity	S1b	Naïve ZT00-12		55.08	4.29997	10	Repeated measures two-way ANOVA + Bonferroni Post Hoc test	Time: F(2,36)=100.3 CDM: F(1,18)=4.360 Int.: F(2,36)=1.582	P<0.0001 P=0.0513 P=0.2195	P=0.6898	Yes, two cohorts combined; females
		CDM ZT00-12		47.28	3.227	10				P<0.0001
		Naïve ZT12-18		107.13	6.0099	10				P=0.0254
		CDM ZT12-18		89.57	5.56154	10				P<0.0001
		Naïve ZT18-24		69.96	3.08898	10				P=0.9439
		CDM ZT18-24		63.44	4.27671	10				P<0.0001
activity start ZT12	S1c	Naive		2.1	2.714	10	Two-tailed t-test	t=2.966	P=0.0083		Yes, two cohorts combined; females
		CDM		12	1.944	10
Wake episodes length	S1d	Naive ZT00		1.4525	0.18914	8	Repeated measures two-way ANOVA + Bonferroni Post Hoc test	Time: F (4.555, 59.22) = 36.52	P<0.0001	P=0,1149	Yes, two cohorts combined; males
		Naive ZT01		0.785	0.127433					P>0,9999
		Naive ZT02		1.01	0.140077					P>0,9999
		Naive ZT03		1.6625	0.382458					P>0,9999
		Naive ZT04		1.0075	0.136077					P>0,9999
		Naive ZT05		1.0025	0.0971514					P>0,9999
		Naive ZT06		0.835	0.0696163					P>0,9999
		Naive ZT07		0.89	0.142403					P>0,9999
		Naive ZT08		1.5025	0.344253					P>0,9999
		Naive ZT09		1.2825	0.0759405					P=0,0539
		Naive ZT10		1.2725	0.156784					P>0,9999
		Naive ZT11		2.9225	0.319054					P=0,0101
		Naive ZT12		49.0175	4.54599					P=0,0397
		Naive ZT13		39.945	4.43437					P>0,9999
		Naive ZT14		35.2325	2.24935					P>0,9999
		Naive ZT15		24.9775	5.46615					P>0,9999
		Naive ZT16		7.0275	1.85739			CDM: F (1, 13) = 5.722	P=0.0326	P>0,9999
		Naive ZT17		7.5375	1.5361					P>0,9999
		Naive ZT18		1.9425	0.383568					P>0,9999
		Naive ZT19		7.1375	1.99176					P>0,9999
		Naive ZT20		7.365	2.5908					P>0,9999
		Naive ZT21		18.0825	6.22512					P>0,9999
		Naive ZT22		16.92	3.29897					P>0,9999
		Naive ZT23		4.3375	0.207457					P>0,9999
		CDM ZT00		0.564286	0.180685	7				vs CDM
		CDM ZT01		0.522857	0.0654186
		CDM ZT02		0.922857	0.121767
		CDM ZT03		0.81	0.228035
		CDM ZT04		0.824286	0.175823
		CDM ZT05		0.674286	0.125866
		CDM ZT06		0.841429	0.134738
		CDM ZT07		0.684286	0.089359
		CDM ZT08		0.985714	0.266743			Interaction: F (23, 299) = 3.569	P<0.0001
		CDM ZT09		0.822857	0.0919294
		CDM ZT10		1.07143	0.146408
		CDM ZT11		1.09429	0.162845
		CDM ZT12		16.0957	6.53506
		CDM ZT13		40.31	6.89058
		CDM ZT14		27.3686	5.9267
		CDM ZT15		22.0086	3.77962
		CDM ZT16		11.4443	4.11956
		CDM ZT17		4.35714	1.4776
		CDM ZT18		2.99	0.976632
		CDM ZT19		2.36	0.70177
		CDM ZT20		1.76429	0.312896
		CDM ZT21		12.3414	5.11316
		CDM ZT22		13.4557	4.80654
		CDM ZT23		13.2786	5.24589
SWS episodes length	S1e	Naive ZT00		117.69	5.08823	8	Repeated measures two-way ANOVA + Bonferroni Post Hoc test	Time: F (5.952, 71.94) = 11.54	P<0.0001	P=0,0147	Yes, two cohorts combined; males
		Naive ZT01		116.663	14.2772					P>0,9999
		Naive ZT02		124.787	9.45813					P=0,0295
		Naive ZT03		128.478	14.5832					P=0,1715
		Naive ZT04		115.616	16.1536					P>0,9999
		Naive ZT05		129.066	8.14083					P=0,0697
		Naive ZT06		104.74	5.22686					P=0,0874
		Naive ZT07		110.939	9.89301					P=0,1237
		Naive ZT08		100.922	7.61892					P>0,9999
		Naive ZT09		98.4899	9.27555					P=0,6461
		Naive ZT10		86.2701	10.167					P>0,9999
		Naive ZT11		69.791	4.39151					P=0,1637
		Naive ZT12		51.7889	7.64271					P>0,9999
		Naive ZT13		33.6971	7.96279					P>0,9999
		Naive ZT14		28.6792	6.5838					P=0,0038
		Naive ZT15		39.9002	8.88789					P=0,0267
		Naive ZT16		89.5856	11.97			CDM: F (1, 13) = 4.802	P=0,0472	P>0,9999
		Naive ZT17		109.553	11.0924					P>0,9999
		Naive ZT18		126.699	11.3887					P>0,9999
		Naive ZT19		103.486	11.4097					P>0,9999
		Naive ZT20		64.1778	4.60922					P>0,9999
		Naive ZT21		77.9298	8.18771					P>0,9999
		Naive ZT22		90.7026	5.48181					P>0,9999
		Naive ZT23		65.2549	4.44282					P>0,9999
		CDM ZT00		83.8673	5.49068	7				vs CDM
		CDM ZT01		81.7618	8.10907
		CDM ZT02		77.9128	5.08858
		CDM ZT03		74.1345	6.61149
		CDM ZT04		86.8083	8.75926
		CDM ZT05		84.9334	8.8219
		CDM ZT06		74.9054	6.43684
		CDM ZT07		71.7683	4.85406
		CDM ZT08		80.7097	5.70137			Interaction: F (23, 278) = 5.678	P<0.0001
		CDM ZT09		72.1129	3.90738
		CDM ZT10		61.7273	6.7415
		CDM ZT11		48.4046	4.94546
		CDM ZT12		39.2134	8.77657
		CDM ZT13		48.6308	11.0997
		CDM ZT14		84.1273	7.18344
		CDM ZT15		87.1709	5.61854
		CDM ZT16		104.37	10.8949
		CDM ZT17		98.3252	18.6977
		CDM ZT18		97.076	9.2126
		CDM ZT19		78.0177	11.0725
		CDM ZT20		65.1374	8.9358
		CDM ZT21		61.1497	8.34863
		CDM ZT22		75.0894	9.83089
		CDM ZT23		88.9799	10.2123
REM episodes length (left pannel)	S1f	Naive ZT00		50.354	4.57698	8	Repeated measures two-way ANOVA + Bonferroni Post Hoc test	Time: F (4.609, 48.29) = 1.326	P=0,2710	P>0,9999	Yes, two cohorts combined; males
		Naive ZT01		53.3292	6.06043					P>0,9999
		Naive ZT02		73.2708	5.29924					P>0,9999
		Naive ZT03		56.0337	4.90352					P>0,9999
		Naive ZT04		64.7087	5.60541					P>0,9999
		Naive ZT05		74.6625	5.87931					P>0,9999
		Naive ZT06		72.0417	5.14613					P>0,9999
		Naive ZT07		67.3964	7.79249					P>0,9999
		Naive ZT08		56.0625	3.7525					P>0,9999
		Naive ZT09		67.2768	11.5731					P>0,9999
		Naive ZT10		61.5875	5.06707					P>0,9999
		Naive ZT11		64.3792	13.5715					P>0,9999
		Naive ZT12		55.12	5.18705					P>0,9999
		Naive ZT13		46	18					P>0,9999
		Naive ZT14		66	21.6333					P>0,9999
		Naive ZT15		50.2857	7.13714					P>0,9999
		Naive ZT16		55.6	13.4521			CDM: F (23, 241) = 0.7661	P=0,2378	P=0,5864
		Naive ZT17		67.7483	16.3431					P>0,9999
		Naive ZT18		62.9143	9.6808					P>0,9999
		Naive ZT19		49.0714	6.18218					P>0,9999
		Naive ZT20		56.132	10.0819					P>0,9999
		Naive ZT21		55.5208	5.43828					P>0,9999
		Naive ZT22		47.4286	13.5451					P>0,9999
		Naive ZT23		70.625	21.7556					P>0,9999
		CDM ZT00		50.2243	8.82123	7				vs CDM
		CDM ZT01		62.7735	6.41346
		CDM ZT02		62.158	6.72225
		CDM ZT03		48.4358	4.53006
		CDM ZT04		52.5449	2.54593
		CDM ZT05		67.5279	5.32363
		CDM ZT06		62.2841	6.90679
		CDM ZT07		56.7531	6.94107
		CDM ZT08		64.0405	6.02468			Interaction: F (23, 299) = 1.220	P=0,7717
		CDM ZT09		58.4508	7.02423
		CDM ZT10		56.3048	4.31004
		CDM ZT11		48.7556	4.07157
		CDM ZT12		45	0
		CDM ZT13		36.8333	15.543
		CDM ZT14		60.9167	9.82945
		CDM ZT15		76.4167	21.773
		CDM ZT16		51.55	2.84037
		CDM ZT17		53.7444	7.19805
		CDM ZT18		56.7823	7.08744
		CDM ZT19		58.1056	9.03988
		CDM ZT20		32	7.5902
		CDM ZT21		50	5.49208
		CDM ZT22		59.6	13.0053
		CDM ZT23		56.8578	5.8782
REM episodes length (middle)	S1f	Naive total		1.025	0.0366	8	Two-tailed t-test	t=1.739	P=0,1057		Yes, two cohorts combined; males
		CDM total		0.9286	0.04206	7
REM episodes length (right)	S1f	Naive ZT00-12		1.05	0.0378	8	Repeated measures two-way ANOVA + Bonferroni Post Hoc test	Time: F(1,13)=4.756 CDM: F(1,13)=1.605 Int.: F(1,13)=0.0211	P=0.0482 P=0.2275 P=0.8866	P=0.6191	Yes two cohorts combined; males
		CDM ZT00-12		0.9714	0.05216	7				P=0.3203
		Naive ZT12-24		0.975	0.06748	8				P=0.4991
		CDM ZT00-24		0.8857	0.05084	7				P=0.2705
number of REM episodes	S1g	Naive ZT00		4	0.891427	8	Repeated measures two-way ANOVA + Bonferroni Post Hoc test	Time: F (7.382, 95.97) = 14.51	P<0.0001	P>0,9999	Yes, two cohorts combined; males
		Naive ZT01		4.875	0.659748					P=0,6707
		Naive ZT02		3.75	0.566947					P>0,9999
		Naive ZT03		5.625	0.976281					P>0,9999
		Naive ZT04		4.875	0.771999					P>0,9999
		Naive ZT05		3.5625	0.503891					P=0,1261
		Naive ZT06		4.1875	0.647368					P>0,9999
		Naive ZT07		4.625	0.337401					P>0,9999
		Naive ZT08		4.8125	0.963335					P>0,9999
		Naive ZT09		4.625	0.77776					P>0,9999
		Naive ZT10		4.8125	0.452547					P>0,9999
		Naive ZT11		4.3125	0.3125					P>0,9999
		Naive ZT12		2	0.687906					P>0,9999
		Naive ZT13		0.375	0.263052					P>0,9999
		Naive ZT14		0.5	0.267261					P>0,9999
		Naive ZT15		1.375	0.885145					P>0,9999
		Naive ZT16		0.75	0.25			CDM: F (1, 13) = 6.920	P=0.0208	P=0,5864
		Naive ZT17		2.8125	0.743649					P>0,9999
		Naive ZT18		2.75	0.700765					P>0,9999
		Naive ZT19		2.4375	0.787387					P>0,9999
		Naive ZT20		3.125	0.766194					P>0,9999
		Naive ZT21		2.1875	0.297872					P>0,9999
		Naive ZT22		1.6875	0.647368					P>0,9999
		Naive ZT23		1.75	1.0133					P>0,9999
		CDM ZT00		6.57143	0.743452	7				vs CDM
		CDM ZT01		7.92857	1.00255
		CDM ZT02		5.21429	0.746876
		CDM ZT03		6.21429	1.09576
		CDM ZT04		5.78571	0.521641
		CDM ZT05		6	0.523268
		CDM ZT06		5.5	0.218218
		CDM ZT07		5.28571	0.565445
		CDM ZT08		5	0.308607			Interaction: F (23, 299) = 1.220	P=0.2254
		CDM ZT09		5	0.345033
		CDM ZT10		5.35714	0.604687
		CDM ZT11		4	0.327327
		CDM ZT12		0.928571	0.276642
		CDM ZT13		0.142857	0.142857
		CDM ZT14		1.28571	0.42056
		CDM ZT15		2	0.566947
		CDM ZT16		3	0.755929
		CDM ZT17		2.21429	0.565445
		CDM ZT18		3.78571	0.625425
		CDM ZT19		2.64286	0.652051
		CDM ZT20		3.35714	0.737711
		CDM ZT21		2.5	0.731925
		CDM ZT22		2.07143	0.710705
		CDM ZT23		2.14286	1.03345
Supplementary Figure S2
Subject	Figure	Group		Mean	± SEM	n	Statistics	t or F value	P value	Multiple comparison	Replication/cohorts
SWA in SWS	S2b	Naive	ZT00-02	5.52137	0.18786	8	Repeated measures two-way ANOVA + Bonferroni Post Hoc test	Time: F (1, 12) = 17.96	P=0.0012	P=0,002	Yes, two cohorts combined; males
			ZT10-12	4.82338	0.0833767	8		CDM: F (1, 12) = 0.02870	P=0.8683	P=0,1762
		CDM	ZT00-02	5.31583	0.145704	6		Interaction: F (1, 12) = 2.050	P=0.1777	vs CDM
			ZT10-12	4.97033	0.153267	6
Time in SWS after 6h SD	S2c	Naive baseline	ZT06	34	1.80377	8	Repeated measures two-way ANOVA + Tukey Post Hoc test	Time: F (8.695, 191.3) = 39.29	P<0.0001		No, males
			ZT07	33.4875	1.72662
			ZT08	32.4	1.93962
			ZT09	30.1375	2.31647
			ZT10	28.55	1.82444
			ZT11	22.65	2.47841
			ZT12	10.95	3.4691
			ZT13	2.4875	1.59468
			ZT14	8.7875	3.67785
			ZT15	11.375	5.25974
			ZT16	11.5875	4.00154
			ZT17	18.7625	2.95653
			ZT18	21.8	4.62238
			ZT19	26.1	5.6921
			ZT20	19.2875	4.34973
			ZT21	15.7	3.01993
			ZT22	14.5	3.79925
			ZT23	10.65	5.19897
			ZT00	34.1375	3.18332
			ZT01	31.725	2.10507
			ZT02	33.5	2.61049
			ZT03	36.3	2.12014
			ZT04	29.225	1.48345
			ZT05	31.575	2.09913
		Naive SD	ZT06	43.9	1.06849	4
			ZT07	41.8	0.734847
			ZT08	42.225	3.76107
			ZT09	38	2.67301
			ZT10	33.4	1.92787
			ZT11	29.5	2.37065
			ZT12	10.55	2.97783
			ZT13	12.775	5.35636
			ZT14	16.625	6.23864			Treatment: F (3, 22) = 7.080	P=0.0017
			ZT15	24.175	5.25759
			ZT16	12.275	5.73038
			ZT17	7.2	7.16671
			ZT18	15.875	6.87282
			ZT19	35.35	1.07742
			ZT20	28.775	7.56322
			ZT21	21.625	5.29613
			ZT22	8.525	5.2633
			ZT23	0.25	0.25
			ZT00	32.8	4.79531
			ZT01	25.925	3.00177
			ZT02	34.975	6.04626
			ZT03	36.125	4.79902
			ZT04	35.525	3.75774
			ZT05	40.625	2.4723
		CDM baseline	ZT06	36.0429	1.31654	7
			ZT07	37.5286	1.37195
			ZT08	33.3714	2.50824
			ZT09	34.8	1.73095
			ZT10	29.3286	1.16695
			ZT11	28.3286	1.72995
			ZT12	7.24286	2.1149
			ZT13	1.45714	1.01392
			ZT14	8.2	2.92412
			ZT15	18.2143	4.80528
			ZT16	21.5286	4.96458
			ZT17	24.3286	4.85973
			ZT18	24.9	4.1313
			ZT19	27.7714	3.93457
			ZT20	28.4286	3.4004
			ZT21	18.8429	3.72417
			ZT22	15.9857	4.37963			Interaction: F (69, 506) = 1.614	P=0.0022
			ZT23	20.2	5.20659
			ZT00	43.3286	1.74584
			ZT01	39.8	1.05176
			ZT02	33.8429	2.25778
			ZT03	35.8	1.84688
			ZT04	35.9143	2.669
			ZT05	37.3143	2.13256
		CDM SD	ZT06	42.3857	1.58481	7
			ZT07	40.6	1.72282
			ZT08	37.0286	3.0899
			ZT09	36.8	2.38188
			ZT10	30.8857	1.24756
			ZT11	26.6857	1.26744
			ZT12	10.6143	2.05072
			ZT13	5.68571	2.35993
			ZT14	11.5714	3.82534
			ZT15	9.92857	3.92766
			ZT16	21.3857	5.51394
			ZT17	15.1857	3.89489
			ZT18	28.7857	6.25408
			ZT19	39.1857	2.77578
			ZT20	20.4286	4.87871
			ZT21	11.3429	5.08025
			ZT22	4.54286	2.10112
			ZT23	4.85714	3.5335
			ZT00	43.6	1.35734
			ZT01	34.8143	3.3542
			ZT02	36.9286	2.0562
			ZT03	35.3857	2.51684
			ZT04	40.9	1.27876
			ZT05	31.9429	3.02394
Wake-SWS transitions after 6hSD	S2d	ZT06-12	Naive baseline	120	8.014	8	Repeated measures two-way ANOVA + Bonferonni Post Hoc test	Time: F(1,13)=1.276 CDM: F(1,13)=9.644 Int.: F(1,13)=2.004	P=0.2892 P=0.0003 P=0.0855	Naive vs CDM: P=0.0174 CDM vs CDM+SD: P=0.0076	No, males
			Naive SD	99	7.083	4
			CDM baseline	165	13.15	7
			CDM SD	121.4	10.1	7
		ZT12-24	Naive baseline	124.4	11.8	8
			Naive SD	127	9.557	4
			CDM baseline	156.8	18.71	7
			CDM SD	131.1	13.3	7
		ZT00-06	Naive baseline	109.6	12.14	8				Naive vs CDM: P=0.0003 CDM vs CDM+SD: P=0.0105
			Naive SD	91	12.38	4
			CDM baseline	171.6	11.74	7
			CDM SD	123.4	4.292	7
SWS episodes length after 6hSD	S2e	ZT06-12	Naive baseline	1.473	0.08176	8	Repeated measures two-way ANOVA + Bonferonni Post Hoc test	Time: F(1,13)=15.11 CDM: F(1,13)=11.21 Int.: F(1,13)=6.346	P<0.0001 P=0.0001 P<0.0001	Naive vs Naïve+SD: P<0.0001 CDM vs CDM+SD: P=0.0006	No, males
			Naive SD	2.4	0.09129	4
			CDM baseline	1.133	0.07127	7
			CDM SD	1.829	0.1267	7
		ZT12-24	Naive baseline	1.314	0.1156	8
			Naive SD	1.525	0.1109	4
			CDM baseline	1.333	0.1189	7
			CDM SD	1.733	0.1228	7
		ZT00-06	Naive baseline	1.858	0.145	8				Naive vs CDM: P=0.0348 CDM vs CDM+SD: P=0.0051
			Naive SD	2.063	0.1599	4
			CDM baseline	1.471	0.1584	7
			CDM SD	1.967	0.07454	7
SWA in SWS after 6hSD	S2f	Naive baseline	ZT06	5.02875	0.123512	8	Two-way ANOVA + Tukey Post Hoc test	Time: F (11, 217) = 2.798	P=0.0020		No, males
			ZT08	4.87125	0.123512
			ZT10	4.82875	0.0839098
			ZT12	5.75	0.25
			ZT14	5.78333	0.101379
			ZT16	5.7	0.128174
			ZT18	5.75	0.0681385
			ZT20	5.5375	0.149926
			ZT22	5.475	0.125
			ZT00	5.5	0.137581
			ZT02	5.3375	0.195428
			ZT04	5.1	0.151186
		Naive SD	ZT06	6.001	0.158271	4
			ZT08	5.79875	0.166954
			ZT10	5.52675	0.107195
			ZT12	5.00933	0.151251
			ZT14	5.2625	0.280668			Treatment: F (3, 217) = 2.874	P=0.0371
			ZT16	5.27	0.195359
			ZT18	5.598	0.148708
			ZT20	5.443	0.106959
			ZT22	5.234	0
			ZT00	5.67675	0.113646
			ZT02	5.636	0.0995197
			ZT04	5.39575	0.129223
		CDM baseline	ZT06	5.08983	0.119225	6
			ZT08	4.98683	0.130958
			ZT10	4.97033	0.153267
			ZT12	5.305	0.168639
			ZT14	5.462	0.174253
			ZT16	5.502	0.143051
			ZT18	5.39267	0.0807526
			ZT20	5.41617	0.176111
			ZT22	5.39633	0.36847			Interaction: F (33, 217) = 2.313	P=0.0002
			ZT00	5.35083	0.131336
			ZT02	5.22033	0.170656
			ZT04	5.21117	0.111597
		CDM SD	ZT06	5.5715	0.129089	6
			ZT08	5.4785	0.0869758
			ZT10	5.135	0.198665
			ZT12	4.9354	0.195795
			ZT14	5.1348	0.175745
			ZT16	5.4685	0.171646
			ZT18	5.51933	0.134061
			ZT20	5.3045	0.143186
			ZT22	5.14025	0.236932
			ZT00	5.66933	0.0852907
			ZT02	5.38483	0.135883
			ZT04	5.19783	0.166524
Supplementary Figure S3
Subject	Figure	Group		Mean	± SEM	n	Statistics	t or F value	P value	Multiple comparison	Replication/cohorts
Phase shift	S3b	saline		0.05	0.1669	10	One sample t test	t=0.2997	P=0,7712		Yes, two cohorts combined; females
		6hSD		-1.251	0.2687	10		t=4.656	P=0,0012
		KET		0.04	0.2636	10		t=0.1518	P=0,8827
Per1 mRNA expression (in SCN)	S3c	CDM		1	0.0506	5	One-way ANOVA + Bonferroni Post Hoc test	F (2, 12) = 9.891	P=0.0029	vs CDM	No, males
		SD		1.471	0.06865	5				P=0,0025
		KET		1.094	0.1074	5				P=0,8364
Per2 mRNA expression (in SCN)	S3c	CDM		1	0.05315	5	One-way ANOVA + Bonferroni Post Hoc test	F (2, 12) = 37.94	P<0.0001	vs CDM	No, males
		SD		1.62	0.06583	5				P<0,0001
		KET		0.9812	0.05737	5				P>0,9999
Cry1 mRNA expression (in SCN)	S3c	CDM		1	0.04923	5	One-way ANOVA + Bonferroni Post Hoc test	F (2, 12) = 1.792	P=0.2084	vs CDM	No, males
		SD		1.185	0.08067	5				P=0,1821
		KET		1.053	0.07885	5				P>0,9999
Cry2 mRNA expression (in SCN)	S3c	CDM		1	0.07211	5	One-way ANOVA + Bonferroni Post Hoc test	F (2, 12) = 0.7255	P=0.5041	vs CDM	No, males
		SD		1.042	0.04158	5				P>0,9999
		KET		1.103	0.06487	5				P=0,5086
Rev-erba mRNA expression (in SCN)	S3c	CDM		1	0.1763	5	One-way ANOVA + Bonferroni Post Hoc test	F (2, 12) = 0.7259	P=0.5040	vs CDM	No, males
		SD		1.001	0.057	5				P>0,9999
		KET		0.925	0.07002	5				P=0,6404
RORa mRNA expression (in SCN)	S3c	CDM		1	0.1763	5	One-way ANOVA + Bonferroni Post Hoc test	F (2, 12) = 0.2146	P=0.8099	vs CDM	No, males
		SD		1.001	0.057	5				P>0,9999
		KET		0.925	0.07002	5				P>0,9999
Bmal1 mRNA expression (in SCN)	S3c	CDM		1	0.03311	5	One-way ANOVA + Bonferroni Post Hoc test	F (2, 12) = 40.07	P<0.0001	vs CDM	No, males
		SD		1.458	0.04178	5				P<0,0001
		KET		1.081	0.04031	5				P=0,3289
Supplementary Figure S4
Subject	Figure	Group		Mean	± SEM	n	Statistics	t or F value	P value	Multiple comparison	Replication/cohorts
Bmal1 KO efficacy	S4b	CaMK2a-EGFP		1	0.05692	10	Two-tailed t-test	t=6.933	P<0.0001		Yes, two cohorts combined; males & females
		CaMK2a-Bmal1KO		0.5368	0.03499	10
Wake time	S4c	CaMK2a-EGFP	ZT00	21.2	2.85413	8	Repeated measures two-way ANOVA + Bonferroni Post Hoc test	Time: F (7.398, 81.38) = 14.69	P<0.0001	P>0,9999	No, males & females
			ZT01	26.1	3.42772					P>0,9999
			ZT02	22.0125	3.19612					P>0,9999
			ZT03	20.4875	1.33235					P>0,9999
			ZT04	27.3625	2.34946					P>0,9999
			ZT05	24.1125	2.4401					P>0,9999
			ZT06	21.225	2.20063					P>0,9999
			ZT07	21.4375	2.22534					P>0,9999
			ZT08	23.3875	2.29444					P>0,9999
			ZT09	25.275	3.16176					P>0,9999
			ZT10	26.7875	1.69447					P>0,9999
			ZT11	33.025	2.16091					P>0,9999
			ZT12	47.2875	4.02641					P>0,9999
			ZT13	58.125	0.959306					P>0,9999
			ZT14	52.4	3.12044					P>0,9999
			ZT15	52.0375	3.46255					P=0,1408
			ZT16	47.8625	4.18646			Genotype: F (1, 11) = 14.10	P=0.0032	P=0,1755
			ZT17	38.9125	3.29656					P>0,9999
			ZT18	36.6375	5.59802					P=0,3134
			ZT19	27.775	4.96109					P>0,9999
			ZT20	35.0625	3.9733					P>0,9999
			ZT21	42.3375	3.06553					P=0,2299
			ZT22	44.2125	4.32123					P>0,9999
			ZT23	47.8625	5.95681					P>0,9999
		CaMK2a-Bmal1KO	ZT00	20.2	3.63139	5				vs CaMK2a-BMAL1KO
			ZT01	25.2	3.63951
			ZT02	19.4	2.70481
			ZT03	27.88	4.71353
			ZT04	31.06	5.29534
			ZT05	28.34	3.34987
			ZT06	23.64	3.05624
			ZT07	21.32	1.03412
			ZT08	24.18	2.27824			Interaction: F (23, 253) = 2.212	P=0.0016
			ZT09	30.88	3.16139
			ZT10	29.82	3.85997
			ZT11	35.08	1.24354
			ZT12	52.24	3.00043
			ZT13	49	6.75788
			ZT14	42.6	5.64349
			ZT15	38.68	1.33394
			ZT16	29.46	3.68803
			ZT17	31.6	5.01348
			ZT18	18.12	2.04313
			ZT19	26.12	3.06959
			ZT20	23.64	3.01423
			ZT21	29.82	2.55644
			ZT22	33.38	1.59072
			ZT23	44.7	2.92626
SWS time	S4c	CaMK2a-EGFP	ZT00	34.1375	3.18332	8	Repeated measures two-way ANOVA + Bonferroni Post Hoc test	Time: F (6.823, 75.05) = 12.63	P<0.0001	P>0,9999	No, males & females
			ZT01	31.725	2.10507					P>0,9999
			ZT02	33.5	2.61049					P>0,9999
			ZT03	36.3	2.12014					P>0,9999
			ZT04	29.2375	1.48347					P>0,9999
			ZT05	31.575	2.09913					P>0,9999
			ZT06	34	1.80377					P>0,9999
			ZT07	33.4875	1.72662					P>0,9999
			ZT08	32.4	1.93962					P>0,9999
			ZT09	30.1375	2.31647					P>0,9999
			ZT10	28.55	1.82444					P>0,9999
			ZT11	22.65	2.47841					P>0,9999
			ZT12	10.95	3.4691					P>0,9999
			ZT13	2.4875	1.59468					P>0,9999
			ZT14	8.7875	3.67785					P>0,9999
			ZT15	11.375	5.25974					P>0,9999
			ZT16	11.5875	4.00154			Genotype: F (1, 11) = 18.13	P=0.0013	P=0,5138
			ZT17	18.7625	2.95653					P>0,9999
			ZT18	21.8	4.62238					P=0,2904
			ZT19	26.1	5.6921					P>0,9999
			ZT20	19.2875	4.34973					P=0,5536
			ZT21	15.7	3.01993					P=0,155
			ZT22	14.5	3.79925					P>0,9999
			ZT23	10.65	5.19897					P>0,9999
		CaMK2a-Bmal1KO	ZT00	37.66	1.29406	5				vs CaMK2a-BMAL1KO
			ZT01	29.18	3.26549
			ZT02	35.08	1.90772
			ZT03	29	4.28264
			ZT04	29.16	1.76341
			ZT05	26.06	1.77893
			ZT06	34.24	2.70899
			ZT07	33.28	0.287054
			ZT08	30.86	2.58314			Interaction: F (23, 253) = 1.901	P=0.0091
			ZT09	25.7	2.37718
			ZT10	26.64	3.52698
			ZT11	21.94	1.2793
			ZT12	8.34	2.551
			ZT13	13.4	5.82125
			ZT14	14.02	4.69056
			ZT15	19.24	1.32083
			ZT16	25.74	3.42602
			ZT17	23.82	3.62814
			ZT18	37.64	2.30035
			ZT19	30.78	2.02494
			ZT20	32.48	2.32517
			ZT21	28.14	2.15328
			ZT22	23.64	1.60081
			ZT23	11.9	0.974166
REM time	S4c	CaMK2a-EGFP	ZT00	3.3875	0.688019	8	Repeated measures two-way ANOVA + Bonferroni Post Hoc test	Time: F (6.958, 76.54) = 9.287	P<0.0001	P>0,9999	No, males & females
			ZT01	4.3	0.678759					P>0,9999
			ZT02	4.45	0.694622					P>0,9999
			ZT03	4.925	0.727704					P>0,9999
			ZT04	4.8125	0.474506					P>0,9999
			ZT05	4.325	0.623283					P>0,9999
			ZT06	4.775	0.598734					P>0,9999
			ZT07	5.075	0.578406					P>0,9999
			ZT08	4.2	0.76974					P>0,9999
			ZT09	5	0.957303					P>0,9999
			ZT10	4.6375	0.535503					P>0,9999
			ZT11	4.3125	0.579851					P>0,9999
			ZT12	1.7625	0.588259					P>0,9999
			ZT13	0.25	0.164751					P>0,9999
			ZT14	0.575	0.349362					P>0,9999
			ZT15	1.075	0.684197					P>0,9999
			ZT16	0.6625	0.232177			Genotype: F (1, 11) = 1.136	P=0.3093	P>0,9999
			ZT17	2.6375	0.579081					P>0,9999
			ZT18	2.875	0.810809					P=0,3997
			ZT19	2.125	0.748033					P>0,9999
			ZT20	3.5	0.893828					P>0,9999
			ZT21	2.0375	0.32179					P=0,0177
			ZT22	1.35	0.617599					P>0,9999
			ZT23	1.625	0.806392					P>0,9999
		CaMK2a-Bmal1KO	ZT00	4.66	0.872697	5				vs CaMK2a-BMAL1KO
			ZT01	4.42	0.974372
			ZT02	3.98	0.659848
			ZT03	4	0.51672
			ZT04	4.26	0.604649
			ZT05	5.46	0.617738
			ZT06	3.3	0.517687
			ZT07	4	0.264575
			ZT08	3.72	0.399249			Interaction: F (23, 253) = 1.973	P=0.0062
			ZT09	3.8	0.782304
			ZT10	3.88	0.732393
			ZT11	3.04	0.429651
			ZT12	0.62	0.336749
			ZT13	0.6	0.413521
			ZT14	1.14	0.540925
			ZT15	1.56	0.567098
			ZT16	2.26	0.823165
			ZT17	3.26	0.59127
			ZT18	5.62	0.533292
			ZT19	4.1	0.701427
			ZT20	5.62	0.671863
			ZT21	4.12	0.303974
			ZT22	3.4	0.849706
			ZT23	0.86	0.474974
Wake-SWS transitions	S4d	CaMK2a-EGFP	ZT00	18.0625	1.76887	8	Repeated measures two-way ANOVA + Bonferroni Post Hoc test	Time: F (5.272, 57.77) = 4.128	P=0,0024	P>0,9999	No, males & females
			ZT01	17.375	2.05884					P>0,9999
			ZT02	16.4375	2.16597					P=0,3412
			ZT03	19.8125	2.06574					P>0,9999
			ZT04	20.3125	4.31457					P>0,9999
			ZT05	17.5	2.23407					P>0,9999
			ZT06	18.5625	1.6351					P=0,5413
			ZT07	22.125	2.92579					P>0,9999
			ZT08	21.6875	3.74754					P=0,9353
			ZT09	19.3125	2.10216					P>0,9999
			ZT10	20.875	1.53748					P>0,9999
			ZT11	20.5	2.63052					P>0,9999
			ZT12	12.125	3.27974					P>0,9999
			ZT13	3.875	2.44539					P>0,9999
			ZT14	11.875	3.98854					P>0,9999
			ZT15	10.875	5.24894					P>0,9999
			ZT16	6.875	2.17484			Genotype: F (1, 11) = 21.03	P=0,0008	P=0,013
			ZT17	10.4375	2.1987					P=0,0372
			ZT18	11.625	2.47262					P=0,1123
			ZT19	14.125	2.20946					P>0,9999
			ZT20	14.25	3.71171					P=0,1143
			ZT21	9.25	2.15266					P=0,1231
			ZT22	9.75	2.51425					P=0,2283
			ZT23	9.3125	4.55614					P=0,9707
		CaMK2a-Bmal1KO	ZT00	28.6	4.05709	5				vs CaMK2a-BMAL1KO
			ZT01	21.8	3.1209
			ZT02	26.8	2.63439
			ZT03	30.2	4.93356
			ZT04	26	5.05964
			ZT05	22.8	1.88149
			ZT06	33	4.20714
			ZT07	30.2	2.53772
			ZT08	31.4	1.43527			Interaction: F (23, 252) = 1.072	P=0,3773
			ZT09	27.8	3.99249
			ZT10	23.2	2.8178
			ZT11	26.4	2.6
			ZT12	14.4	6.18547
			ZT13	16.8	10.2927
			ZT14	15.6	5.14393
			ZT15	22	2.94958
			ZT16	19.2	1.24097
			ZT17	24.8	2.43721
			ZT18	25.4	2.80357
			ZT19	32.75	7.92017
			ZT20	30.2	2.57682
			ZT21	25.2	3.39706
			ZT22	27	4.15933
			ZT23	21.4	2.37908
Wake episodes length	S4e	CaMK2a-EGFP	ZT00	125.918	36.4317	8	Repeated measures two-way ANOVA + Bonferroni Post Hoc test	Time: F (4.722, 51.94) = 6.064	P=0.0002	P=0,9997	No, males & females
			ZT01	66.9772	12.3189					P=0,9413
			ZT02	53.57	8.47878					P>0,9999
			ZT03	80.031	18.8978					P>0,9999
			ZT04	80.2098	18.781					P>0,9999
			ZT05	60.3503	7.02573					P>0,9999
			ZT06	55.2332	5.37895					P=0,9723
			ZT07	51.7739	6.71594					P>0,9999
			ZT08	71.8221	17.3506					P>0,9999
			ZT09	83.6453	15.2498					P>0,9999
			ZT10	76.478	7.36035					P>0,9999
			ZT11	125.676	24.0203					P=0,9858
			ZT12	1558.13	557.3					P>0,9999
			ZT13	2548.54	339.534					P=0,8174
			ZT14	1982.26	299.167					P=0,0099
			ZT15	1438.03	351.061					P=0,1365
			ZT16	702.522	318.265			Genotype: F (1, 11) = 33.01	P=0.0001	P=0,9023
			ZT17	921.351	438.298					P=0,8781
			ZT18	810.895	452.564					P>0,9999
			ZT19	272.499	104.271					P=0,8217
			ZT20	435.201	138.615					P=0,5876
			ZT21	635.807	318.068					P=0,9606
			ZT22	1041.57	483.451					P=0,9217
			ZT23	709.137	432.391					P>0.9999
		CaMK2a-Bmal1KO	ZT00	75.0402	27.8958	5				vs CaMK2a-BMAL1KO
			ZT01	39.3237	10.1585
			ZT02	67.5078	20.6892
			ZT03	100.524	44.5414
			ZT04	77.4758	11.5557
			ZT05	45.43	13.4717
			ZT06	43.8659	4.65252
			ZT07	47.0426	6.17349
			ZT08	73.8337	13.7758			Interaction: F (23, 253) = 2.217	P=0.0015
			ZT09	89.6499	23.587
			ZT10	83.6028	10.2592
			ZT11	252.258	73.0991
			ZT12	2176.5	869.268
			ZT13	835.937	692.311
			ZT14	113.028	21.7652
			ZT15	79.5457	24.4012
			ZT16	82.0433	16.0278
			ZT17	38.9107	6.57211
			ZT18	777.621	706.19
			ZT19	48.8552	8.02768
			ZT20	76.7846	13.5105
			ZT21	83.1416	16.7752
			ZT22	127.635	19.6543
			ZT23	1039	665.834
SWS episodes length	S4e	CaMK2a-EGFP	ZT00	115.127	5.28672	8	Repeated measures two-way ANOVA + Bonferroni Post Hoc test	Time: F (4.516, 45.75) = 5.222	P=0,0010	P=0,0485	No, males & females
			ZT01	109.495	15.9758					P=0,5024
			ZT02	124.787	9.45813					P=0,0423
			ZT03	107.094	8.4426					P=0,0123
			ZT04	106.779	18.4122					P=0,7202
			ZT05	120.557	11.7755					P=0,1631
			ZT06	116.011	12.4242					P=0,057
			ZT07	102.51	12.9966					P=0,5989
			ZT08	90.2128	8.76216					P=0,214
			ZT09	102.872	8.17471					P=0,0114
			ZT10	86.2701	10.167					P=0,9683
			ZT11	69.791	4.39151					P=0,1564
			ZT12	51.7889	7.64271					P=0,6903
			ZT13	33.6971	7.96279					P>0,9999
			ZT14	36.8106	10.4627					P=0,959
			ZT15	52.2573	15.2215					P>0,9999
			ZT16	89.5856	11.97			Genotype: F (1, 11) = 9.802	P=0,0096	P>0,9999
			ZT17	109.553	11.0924					P=0,0528
			ZT18	112.684	14.5813					P>0,9999
			ZT19	90.3559	13.8721					P>0,9999
			ZT20	89.9806	26.2117					P>0,9999
			ZT21	89.6436	14.3285					P=0,9989
			ZT22	79.4598	12.5085					P=0,9922
			ZT23	57.6549	10.2502					P=0,9959
		CaMK2a-Bmal1KO	ZT00	69.5477	8.16169	5				vs CaMK2a-BMAL1KO
			ZT01	63.6054	8.19845
			ZT02	64.133	10.539
			ZT03	58.4978	5.17873
			ZT04	61.715	8.47956
			ZT05	73.2566	8.3384
			ZT06	58.6903	7.47443
			ZT07	68.4966	4.90624
			ZT08	59.4421	3.75573			Interaction: F (23, 233) = 1.933	P=0,0080
			ZT09	56.0855	3.42613
			ZT10	67.7693	4.97355
			ZT11	50.8471	3.67384
			ZT12	31.8762	2.18888
			ZT13	29.9198	10.4943
			ZT14	65.7756	12.817
			ZT15	57.5919	7.54656
			ZT16	80.669	7.75674
			ZT17	57.1185	7.11669
			ZT18	92.6455	12.9437
			ZT19	66.9754	17.5661
			ZT20	64.385	7.83689
			ZT21	67.9052	10.4778
			ZT22	56.665	9.87017
			ZT23	40.9428	5.89498
number of REM episodes	S4f	CaMK2a-EGFP	ZT00	4.125	0.880087	8	Repeated measures two-way ANOVA + Bonferroni Post Hoc test	Time: F (7.174, 78.91) = 10.83	P<0.0001	P>0,9999	No, males & females
			ZT01	4.875	0.659748					P>0,9999
			ZT02	4.125	0.409159					P>0,9999
			ZT03	4.3125	0.38888					P>0,9999
			ZT04	4.25	0.5					P>0,9999
			ZT05	3.5625	0.503891					P>0,9999
			ZT06	4.1875	0.647368					P>0,9999
			ZT07	4.625	0.337401					P>0,9999
			ZT08	4.8125	0.963335					P>0,9999
			ZT09	4.625	0.77776					P>0,9999
			ZT10	4.8125	0.452547					P>0,9999
			ZT11	4.3125	0.3125					P>0,9999
			ZT12	2	0.687906					P>0,9999
			ZT13	0.375	0.263052					P>0,9999
			ZT14	0.5	0.267261					P>0,9999
			ZT15	1.375	0.885145					P>0,9999
			ZT16	0.75	0.25			Genotype: F (1, 11) = 5.182	P=0.0438	P>0,9999
			ZT17	2.8125	0.743649					P>0,9999
			ZT18	2.75	0.700765					P=0,3843
			ZT19	1.8125	0.442573					P=0,622
			ZT20	3.125	0.766194					P>0,9999
			ZT21	2.1875	0.297872					P=0,0287
			ZT22	1.6875	0.647368					P>0,9999
			ZT23	1	0.5					P>0,9999
		CaMK2a-Bmal1KO	ZT00	4.2	0.583095	5				vs CaMK2a-BMAL1KO
			ZT01	6	0.83666
			ZT02	4.6	0.509902
			ZT03	5.2	0.374166
			ZT04	4.4	1.02956
			ZT05	5	0.894427
			ZT06	4.2	0.374166
			ZT07	4.6	0.812404
			ZT08	5.2	0.8			Interaction: F (23, 253) = 0.9730	P=0.5010
			ZT09	5.4	1.02956
			ZT10	4.4	0.812404
			ZT11	3.4	0.748331
			ZT12	1.2	0.583095
			ZT13	1	0.632456
			ZT14	1	0.447214
			ZT15	1.8	0.583095
			ZT16	2.2	0.583095
			ZT17	2.6	0.4
			ZT18	5	0.316228
			ZT19	3.6	0.509902
			ZT20	3.6	0.509902
			ZT21	4.6	0.4
			ZT22	3.4	0.6
			ZT23	1.4	0.6
REM episodes	S4f	total	CaMK2a-EGFP	75.81	4.769	8	Two-tailed t-test	t=1.204	P=0,254		No, males & females
			CaMK2a-Bmal1KO	86.6	8.501	5
	S4f	ZT00-12	CaMK2a-EGFP	54.06	2.85	8	Repeated measures two-way ANOVA + Bonferroni Post Hoc test	Time: F(1,22)=86.55 Genotype: F(1,22)=2.391 Interaction: F(1,22)=1.222	P<0.0001 P=0.1363 P=0.2809	P>0.9999
			CaMK2a-Bmal1KO	55.6	5.582	5				P<0.0001
		ZT12-24	CaMK2a-EGFP	21.75	2.389	8				P=0.4447
			CaMK2a-Bmal1KO	31	3.536	5				P=0.0011
SWA in SWS after 6hSD	S4h	CaMK2a-EGFP control	ZT06	4.93614	0.13587	7	Mixed-effect analysis + Tukey Post Hoc test	Time: F (5.128, 68.01) = 2.598	P=0,0317		No, males & females
			ZT07	5.10958	0.180332
			ZT08	4.89307	0.171882
			ZT09	4.86922	0.147039
			ZT10	4.93017	0.101845
			ZT11	4.71695	0.0979838
			ZT12	5.69373	0.183614
			ZT13	6.13106	0
			ZT14	5.89119	0.000191219
			ZT15	5.72995	0.143385
			ZT16	5.7011	0.119061
			ZT17	5.72991	0.279731
			ZT18	5.89908	0.0705153
			ZT19	5.54803	0.100018
			ZT20	5.21991	0.092241
			ZT21	5.4267	0.18742
			ZT22	5.58024	0.112628
			ZT23	4.82355	0.136272
			ZT00	5.64334	0.197204
			ZT01	5.31599	0.166182
			ZT02	5.37062	0.233033
			ZT03	5.09351	0.210524
			ZT04	5.11441	0.192324
			ZT05	5.07478	0.157737
		CaMK2a-EGFP + SD	ZT06	6.06415	0.168081	4
			ZT07	5.93742	0.154964
			ZT08	5.86004	0.182143
			ZT09	5.73768	0.157493
			ZT10	5.64244	0.0850653
			ZT11	5.55467	0.0854258
			ZT12	5.05327	0.244908
			ZT13	5.17503	0.134146
			ZT14	4.97882	0.355719			Genotype/treatment: F (3, 15) = 2.716	P=0,0817
			ZT15	5.32772	0.229941
			ZT16	5.13556	0.208087
			ZT17	5.3511	0.015101
			ZT18	5.52281	0.215474
			ZT19	5.67316	0.0910824
			ZT20	5.42623	0.177973
			ZT21	5.45998	0.0625666
			ZT22	5.28011	0.0607661
			ZT23	5.12618	0
			ZT00	5.77977	0.133098
			ZT01	5.57353	0.114529
			ZT02	5.73763	0.126553
			ZT03	5.6215	0.104344
			ZT04	5.34808	0.209659
			ZT05	5.44341	0.108967
		CaMK2a-Bmal1KO control	ZT06	5.82161	0.18232	5
			ZT07	5.80015	0.190517
			ZT08	5.81373	0.188354
			ZT09	5.71739	0.185021
			ZT10	5.72737	0.208951
			ZT11	5.64008	0.177062
			ZT12	5.51658	0.2692
			ZT13	5.66617	0.179116
			ZT14	5.87449	0.16805
			ZT15	5.84762	0.2003
			ZT16	5.76725	0.163144
			ZT17	5.87334	0.233419
			ZT18	5.94745	0.131541
			ZT19	5.85754	0.16026
			ZT20	5.66203	0.191401
			ZT21	5.87222	0.137067
			ZT22	5.87886	0.100115			Interaction: F (69, 305) = 3.259	P<0.0001
			ZT23	5.75813	0.129767
			ZT00	5.89482	0.0978019
			ZT01	5.89254	0.129334
			ZT02	5.91649	0.148462
			ZT03	5.71513	0.196139
			ZT04	5.75235	0.138552
			ZT05	5.77934	0.156134
		CaMK2a-Bmal1KO + SD	ZT06	6.31723	0.0584581	4
			ZT07	6.18722	0.0393612
			ZT08	6.05031	0.130546
			ZT09	5.92653	0.127297
			ZT10	5.94265	0.187789
			ZT11	5.57102	0.312564
			ZT12	5.66829	0.274388
			ZT13	5.54063	0.524741
			ZT14	5.79269	0.277209
			ZT15	5.35484	0.436196
			ZT16	5.52728	0.429772
			ZT17	5.87841	0.156256
			ZT18	5.34733	0.433771
			ZT19	5.78007	0.197387
			ZT20	5.30904	0.537715
			ZT21	5.25075	0.610894
			ZT22	5.65121	0.26305
			ZT23	5.69767	0.569374
			ZT00	5.78935	0.24001
			ZT01	5.76418	0.222849
			ZT02	5.86027	0.1787
			ZT03	5.75295	0.200903
			ZT04	5.61133	0.288081
			ZT05	5.73147	0.17301
Time in SWS after 6hSD	S4i	ZT06-12	CaMK2a-EGFP control	3.02	0.06698	8	Repeated measures two-way ANOVA + Bonferroni Post Hoc test	Time: F(1.378,22,74)=13.12 Genotype: F(3,18)=3.137 Interaction: F(6,33)=13.36	P=0.0006 P=0.0511 P<0.0001		No, males & females
			CaMK2a-EGFP + SD	3.813	0.1278	4				P=0.0195
			CaMK2a-Bmal1KO control	2.878	0.1035	5
			CaMK2a-Bmal1KO + SD	3.3	0.1883	4				P=0.0068
		ZT12-24	CaMK2a-EGFP control	2.868	0.1768	8
			CaMK2a-EGFP + SD	3.233	0.2874	4
			CaMK2a-Bmal1KO control	4.382	0.1437	5				P=0.0002
			CaMK2a-Bmal1KO + SD	4.2	0.4467	4
		ZT00-06	CaMK2a-EGFP control	3.215	0.1023	8
			CaMK2a-EGFP + SD	3.298	0.2536	4
			CaMK2a-Bmal1KO control	3.036	0.1382	5
			CaMK2a-Bmal1KO + SD	3.068	0.2381	4
